# Supplementary material for: Proteogenomic landscape and clinical characterization of GH-producing pituitary adenomas/somatotroph pituitary neuroendocrine tumors
Source: Commun Biol. 2022 Nov 27;5:1304. doi: 10.1038/s42003-022-04272-1 (PMC9701206; doi:10.1038/s42003-022-04272-1)
Supplement: Supplementary file 4 — Supplementary Data 1 [file 42003_2022_4272_MOESM4_ESM.xlsx]

## Sheet: Supplementary Data 1
Supplementary Data 1. Clinical and genetics information of all acromegaly patients
Patients	Age (years)	Sex	Basal GH (ng/ml)	IGF-1 (ng/ml)	IGF-1 SD Score	Basal PRL (ng/ml)	GH nadir after OGTT	GH reduction rate after OGTT (%)	GH nadir after octreotide loading test	GH reduction rate after octreotide test (%)	GH nadir after bromocriptine test	GH reduction rate after bromocriptine test (%)	Tumor volume (mm3)	Knosp grade	Preoperative SSA	GH after preoperative SSA (ng/ml)	GH reduction rate after preoperative SSA (%)	Tumor volume after preoperative SSA (%)	Tumor reduction rate after preoperative SSA (%)	post-operative additional therapy	GH nadir 1 week after surgery	IGF-1 1 week after surgery	IGF-1 SDS 1 week after surgery	CAM5.2 granulation pattern	GH IHC score	SSTR2 IHC score	GNAS	AIP	Other gene mutations	Copy number alterations	Proteomics
27	32	F	39.7	772	7.4	33.8	25.9	-34.761	2.7	-92.987	58.7	36.512	6261.67	2	Octoreotide	7.6	-80.311	4707.75	-24.816	no	0.3	187	-0.5	DG	3	ND	WT	WT			Analyzed
28	42	F	3.19	537	6.4	3	2.91	-8.777	2.35	-25.633	2.32	-12.121	5237.21	4	-					yes	1.3	270	2.1	NG	3	1	WT	G161fs	NR5A1, TCS2	ARRB1, SDHD	Analyzed
29	59	M	49.5	315	3.4	12.5	36.5	-26.263	1.3	-97.005	3.1	-74.59	1054.13	2	-					no	0.6	140	-0.2	NG	3	3	R201C	WT	KDM5A		Analyzed
30	22	F	63.8	706	4	47.6	42.7	-33.072	15.7	-74.92	26.17	-54.582	1470.99	0	-					no	0.3	289	-0.1	SG	3	3	R201C	WT	KDM5A, PRKAR1A, SSTR5		Analyzed
31	64	F	3.76	142	0.8	9.6	12.97	244.947	0.9	-76.064	1.21	-75.205	1904.04	1	Octoreotide	0.7	-80.926	1080.89	-43.231	no	0.8	134	0.4	DG	1	2	WT	WT	KDM5A, TP53,TSC2		N/A
33	54	F	5.3	636	7.4	22.6	3	-43.396	2.6	-48	2	-62.963	5071.69	3	Octoreotide	2.3	-54	4801.95	-5.318	no	0.3	175	0.9	SG	3	2	WT	WT			Analyzed
34	41	M	51.6	683	7.6	4.1	42.3	-18.023	1.28	-98.608	0.6	-97.571	3666.26	0	Octoreotide	3.5	-93.23	2615.33	-28.665	no	0.3	131	-1	DG	3	3	R201S	WT	KDM5A		Analyzed
37	58	F	6.18	595	6.9	ND	5.68	-8.091	1	-77.778	1.1	-81.967	113.228	0	-					no	0.2	202	1.5	DG	2	3	R201C	WT	KDM5A, SDHA		N/A
39	18	M	65.1	849	4.2	124.3	25.6	-60.676	3.1	-94.015	29.1	-80.496	5501.76	2	-					no	<0.1	177	-1.7	DG	3	3	R201H	WT	KDM5A		Analyzed
40	62	M	6.1	476	5.6	8	7.14	17.049	0.612	-91.349	2.949	-57.985	334.979	2	-					no	0.3	143	-0.1	DG	1	3	R201C	WT	KDM5A		N/A
42	37	F	12.9	689	7.5	10.4	19.1	48.062	0.81	-93.468	0.81	-93.468	2319.76	3	Octoreotide	1	-96.689	1625.04	-29.948	no	0.7	202	0.4	DG	3	3	WT	WT	KDM5A, USP8		N/A
43	38	F	15.7	590	6.7	30.7	12.3	-21.656	1.47	-88.605	4.88	-68.312	631.968	1	Lanreotide	10.6	-40.113	635.683	0.588	no	0.5	214	0.7	DG	3	3	WT	WT	KDM5A		N/A
45	44	M	32.7	391	4.2	5.7	ND	ND	1.3	-98.229	40.2	-46.825	913.839	0	Lanreotide	3.4	-94.417	552.104	-39.584	no	1.8	153	-0.4	DG	3	2	WT	WT	KDM5A		Analyzed
46	49	F	55.3	624	7.5	22.3	33.8	-38.879	1.7	-94.97	6.1	-77.323	1135.35	0	Lanreotide	9.5	-73.389	736.941	-35.091	no	0.3	190	1	DG	3	3	R201C	WT	KDM5A		Analyzed
47	66	F	5.96	595	7.2	16.5	5.8	-2.685	2.1	-70.833	2	-69.697	4479.8	1	Lanreotide	4	-54.545	3732.83	-16.674	no	0.5	182	1.6	NG	2	2	WT	WT	SH3GL1, SDHA		N/A
48	45	M	4.96	623	6.8	5.3	3.97	-19.96	0.3	-96.512	1.7	-73.438	392.178	1	-					no	0.3	207	0.7	DG	3	3	R201C	WT	CDKN1B,		N/A
50	45	F	3.31	493	6.1	15.7	1.31	-60.423	1.52	-8.434	2.6	-79.528	1499.11	3	-					no	0.6	186	0.7	SG	2	0	WT	WT	KDM5A, USP8		Analyzed
51	56	F	19.3	484	5.9	13.1	48.4	150.777	2.5	-93.734	2.2	-82.946	687.782	2	Lanreotide	7.4	-65.421	505.634	-26.483	no	0.8	150	0.4	DG	3	3	WT	WT	KDM5A		N/A
52	50	F	10.1	422	5.3	14.5	10.5	3.96	1	-92	0.9	-91.089	2837.59	1	Lanreotide	1.5	-86.364	986.113	-65.248	no	<0.1	112	-0.8	DG	2	ND	Q227R	H275P	KDM5A, NR5A1, RB1, TSC2		N/A
55	60	M	6.1	504	5.8	30.6	5.6	-8.197	1.6	-72.881	3	-49.153	146.871	0	-					no	0.27	218	1.3	DG	3	3	R201C	WT	TSC2		N/A
56	39	M	19.1	918	9.9	10.4	16.9	-11.518	2.1	-94.15	2.4	-78.947	392.33	2	-					yes	2.16	369	3	DG	3	1	Q227L	WT	KDM5A, SDHA		N/A
57	30	F	10	853	7.6	12.3	38.8	288	0.6	-96.203	1.4	-94.017	968.849	0	-					no	0.62	369	2.3	DG	3	3	R201C	WT	CDKN1A, GPR101, NR5A1, TCS2		Analyzed
58	49	M	13.6	939	9.4	22.3	7.66	-43.676	1.09	-93.354	1.42	-88.455	1363.75	0	Octoreotide	1.79	-82.788	466.587	-65.786	no	0.08	205	0.8	NG	3	2	R201C	WT	KDM5A, SSTR5		N/A
59	74	F	19.6	818	9.5	53	ND	ND	1.02	-93.047	8.14	-64.777	905.125	3	Lanreotide	8.54	-56.429	754.179	-16.677	no	0.56	91	-0.1	SG	3	2	Q227L	WT			N/A
60	70	M	27.8	850	11.3	4.2	ND	ND	6.42	-87.582	38.8	26.384	1661.08	2	Octoreotide	7.89	-59.538	1843.3	10.97	no	0.13	176	1	DG	3	ND	WT	WT			N/A
61	39	M	8.66	886	9.7	14.7	14.6	68.591	ND	ND	ND	ND	240.23	0	Octoreotide	1.38	-87.222	259.644	8.081	no	0.1	270	1.5	DG	3	ND	R201C	WT	CDKN1A, KDM5A,		N/A
62	40	M	16.9	595	6.7	33.5	24.3	43.787	1.7	-91.327	4.7	-68.667	1104.57	0	-					no	0.34	162	-0.4	DG	2	3	Q227L	WT	MEN1, NR5A1, RB1		N/A
63	40	M	7.72	515	5.7	17.8	ND	ND	ND	ND	ND	ND	4530.89	1	Lanreotide	19.88	188.116	2724.2	-39.875	no	0.23	99	-1.8	DG	3	2	Q227L	WT	NFKBIE		Analyzed
65	73	F	10.5	508	6.9	5.8	9.4	-10.476	1.4	-88.71	1.4	-88.71	440.408	2	-					no	0.33	227	2.8	DG	3	3	R201C	WT	KDM5A, NR5A1, RB1, TSC2		N/A
66	42	F	5.45	451	5.4	37.3	4.62	-15.229	1.35	-82.803	3.81	-1.295	290.286	1	-					no	0.17	199	0.8	SG	3	1	WT	WT			N/A
68	38	M	11.4	335	3.1	70.2	10.12	-11.228	1.96	-75.921	1.08	-91.922	311.673	1	-					no	0.27	164	-0.4	DG	3	3	R201C	WT	ARID2, KDM5A, NR5A1, RB1		N/A
69	42	M	53.9	1360	13	20.5	39.6	-26.531	0.64	-98.28	0.87	-96.915	2668.09	1	Lanreotide	6	-82.709	1540.91	-42.247	no	1.41	207	0.6	NG	3	3	R201C	WT	CDKN1A, KDM5A,		Analyzed
70	45	M	32.4	639	7	4.9	ND	ND	0.944	-94.973	3.853	-85.943	1302.26	1	-					no	0.29	118	-1.2	DG	3	2	R201C	H275P	KDM5A, TP53		N/A
71	46	M	28.1	562	6.2	43.8	24.9	-11.388	1.24	-95.839	1.61	-95.695	2114.7	1	Octoreotide	3.83	-92.49	2180.83	3.127	no	0.3	92	-1.9	DG	3	ND	R201C	WT			N/A
72	57	F	8.42	676	7.6	25.4	7.06	-16.152	0.94	-91.854	0.73	-85.132	515.736	0	-					no	0.12	210	1.7	DG	3	3	R201C	WT	ARRB2, KDM5A, NR5A1,		N/A
73	70	F	20.4	742	8.6	3.6	10.2	-50	2.99	-88.366	5.44	-80	3135.67	1	Octoreotide	5.06	-75.281	2009.34	-35.92	no	0.63	134	0.8	SG	3	2	WT	WT	KDM5A, SDHA		Analyzed
74	36	F	68.1	685	7.5	13.1	62.5	-8.223	2.39	-97.855	5.16	-94.279	3314.08	1	Lanreotide	2.35	-97.084	1992.44	-39.88	no	0.92	169	-0.5	DG	3	3	R201C	WT	KDM5A,		Analyzed
75	38	M	25.6	1310	13.2	5.2	16.4	-35.938	1	-91.87	10.8	-6.087	285.54	1	-					no	0.1	405	3.4	DG	3	3	WT	WT	ARID2, KDM5A, PRKAR1A, TSC2 , SDHA		N/A
76	30	M	176	619	6.9	69.5	120	-31.818	3.58	-97.573	10.74	-90.376	10732	3	Lanreotide	19.55	-85.996	5035.55	-53.079	yes	1.72	281	1	DG	3	3	R201H	WT	ARRB1, KDM5A,		N/A
77	41	M	7.25	1356	13.1	20.2	6.13	-15.448	3.25	-88.866	4.28	-83.029	412.37	2	Octoreotide	5.27	-81.946	300.981	-27.012	no	0.43	209	0.6	DG	3	2	Q227L	WT	KDM5A		N/A
78	38	M	11.8	1190	12.3	9.2	25.8	118.644	2.873	-95.943	8.005	-44.332	708.067	0	Lanreotide	5.37	-58.501	714.443	0.9	no	0.11	335	2.4	NG	3	3	WT	V49M	KDM5A, TP53		N/A
79	64	M	3.1	543	6.6	5.4	2.6	-16.129	0.4	-88.571	0.4	-88.571	136.308	0	-					no	0.39	265	2.2	SG	3	3	R201C	WT	KDM5A, SDHA		N/A
82	54	M	13.43	673	7.2	3.8	6.98	-48.027	0.4	-94.269	1.65	-79.297	523.506	0	Lanreotide	2.2	-78.887	310.251	-40.736	no	0.07	136	-0.5	DG	3	ND	R201S	WT	KDM5A, STIL		N/A
83	38	M	10.07	861	9.4	10.8	7.64	-24.131	1.9	-89.867	9.71	-55.15	1069.87	1	Lanreotide	4.36	-58.634	1053.64	-1.517	no	0.42	215	0.5	DG	3	3	WT	WT	KDM5A		N/A
85	41	M	33.69	968	10.2	8	24.17	-28.258	1.54	-53.191	6.61	-83.839	3666.35	0	Octoreotide	5.53	-83.586	3366.65	-8.174	no	0.18	190	0.2	DG	3	3	R201C	WT	SDHB		Analyzed
86	48	F	12.65	644	7.7	9.1	9.45	-25.296	1.13	-87.203	3.66	-64.047	338.124	1	Lanreotide	3.81	-62.574	295.66	-12.559	yes	0.96	170	0.6	SG	3	2	R201H	WT	BRAF, KDM5A, TSC2, USP8		N/A
87	31	F	16.8	ND	ND	60.2	ND	ND	ND	ND	ND	ND	846.7	2	-					no	0.41	191	-0.5	DG	1	3	R201C	V49M	KDM5A, NR5A1, RB1, TSC2		N/A
88	61	M	3.18	441	5.1	14.6	1.42	-55.346	0.45	-73.684	2.26	-25.413	1952.29	0	Lanreotide	1.1	-55.466	2175.96	11.457	no	0.17	178	0.6	DG	3	3	WT	WT	KDM5A, NR5A1, TSC2	SDHD	Analyzed
89	65	F	1.92	279	3.7	13.7	4.67	143.229	0.5	-56.14	0.56	-89.552	99.248	1	-					no	1.71	135	0.5	DG	3	3	R201C	H275P	MEN1, NR5A1, TSC2, USP8		N/A
90	74	F	12.1	431	6.2	22.4	12.9	6.612	0.66	-89.557	0.95	-94.809	582.064	3	-					no	0.17	124	0.8	DG	3	3	R201C	WT	KDM5A		N/A
91	49	F	26.75	754	8.6	6	20.97	-21.607	1.21	-95.091	5.93	-68.491	764.033	2	-					no		73	-2.1	DG	2	3	R201C	WT	KDM5A		N/A
92	65	M	40.26	1008	11	9.6	27.63	-31.371	14.26	-65.861	22.42	-23.948	4345	1	Lanreotide	27.01	-33.11	4018.18	-7.522	no	1.01	247	2	NG	2	3	WT	WT	KDM5A		N/A
93	68	F	5.13	431	5.7	63.9	4.49	-12.476	4.13	-22.514	1.65	-72.591	356.707	1	Lanreotide	4.46	-1.978	313.03	-12.245	yes	1.06	126	0.5	DG	1	1	R201C	WT	BRAF, KDM5A,		N/A
94	42	M	33.15	697	7.7	4.8	30.6	-7.692	5.89	-82.977	7.43	-80.37	2356.55	2	Lanreotide	35.89	1.96	1972.64	-16.291	no	0.5	214	0.7	SG	3	2	R201C	WT	KDM5A,	PRKACA	Analyzed
95	67	F	8.22	492	6.3	32	5.94	-27.737	1.43	-82.302	2.88	-60.111	793.085	2	-					no	0.38	164	1.3	DG	2	1	R201C	WT	KDM5A		N/A
96	34	F	223	679	7	13.8	378	69.507	15.5	-89.007	ND	ND	5079.11	3	Octoreotide	8.89	-98.02	6379.27	25.598	yes		394	3.1	SG	3	2	Q227L	WT	NR5A1, PRKACB, TP53, TSC2	PRKACB, SDHC	N/A
97	59	F	56.21	1070	10	80.4	40.6	-27.771	8.46	-82.327	36.52	-23.614	2040.13	3	Octoreotide	11.78	-79.315	2242.62	9.925	yes	0.97	216	1.8	SG	3	2	R201C	WT	KDM5A		Analyzed
98	24	F	18.48	759	4.9	24.5	19.79	7.089	14.36	-47.089	13.22	-42.195	14166	2	-					no	1.97	234	-0.5	NG	1	2	WT	WT	KDM5A, STIL, TP53		Analyzed
99	59	F	114.6	382	4.8	22.6	108.1	-5.672	1.35	-98.626	2.89	-98.188	3093.06	2	Lanreotide	5.36	-94.871	3524.4	13.946	no	0.44	129	0	DG	3	2	R201C	WT	CTNNB1, KDM5A, SH3GL1		Analyzed
100	57	F	28.5	759	8.2	5	25.3	-11.228	1.34	-95.773	1.03	-92.746	5599.21	1	Lanreotide	0.7	-96.668	3312.09	-40.847	no	0.09	104	-0.7	DG	3	3	R201H	WT	KDM5A, TP53, USP48, SDHA		N/A
101	62	F	18.17	570	6.8	9.8	12.84	-29.334	0.4	-97.668	1.33	-88.593	775.413	1	Lanreotide	2.78	-84.7	500.063	-35.51	no	0.33	82	-1.2	DG	3	3	R201C	WT	CTNNB1, KDM5A		N/A
102	23	F	90.4	1080	6	29.1	56	-38.053	1.82	-93.222	3.22	-94.429	3319.95	1	Octoreotide	3.06	-92.424	2885.01	-13.101	no	0.83	222	-0.9	DG	3	3	Q227L	WT	KDM5A		N/A
103	22	M	10.07	886	6.3	ND	6.979	-30.695	4.06	-59.359	4.18	-68.713	4736.47	3	Octoreotide	8.68	-13.803	3915.12	-17.341	no	0.52	231	-0.7	NG	2	3	Q227E	WT	KDM5A, MEN1, NR5A1, TSC2	HRAS	N/A
104	50	F	4.14	603	7.3	221.9	3.92	-5.314	0.61	-76.806	0.71	-69.787	3418.82	4	Lanreotide	2.08	-49.758	2826.86	-17.315	yes	1.05	171	0.7	DG	0	1	WT	WT	ARID2, KDM5A, USP48, SDHD		Analyzed
105	66	F	61.1	463	6	107.4	52.9	-13.421	3.33	-94.9	8.42	-89.669	1633.15	3	Lanreotide	6.79	-84.279	1329.02	-18.622	no	0.89	77	-1.1	DG	3	3	R201S	WT	KDM5A, TP53, TSC2		N/A
106	47	F	5.19	746	8.6	0.4	4.84	-6.744	1.33	-90.725	5.2	-67.068	12218.4	4	Lanreotide	5.46	5.202	9368.75	-23.323	yes		235	1.8	NG	3	2	WT	WT	ARID2, CTNNB1		N/A
107	46	F	78.4	463	5.8	26.6	37.82	-51.76	7.62	-82.058	31.12	-46.345	4297.51	3	Lanreotide	7.52	-91.991	4736.11	10.206	yes	1.41	323	3.2	SG	2	3	WT	WT	KDM5A	AIP, ARRB1, HRAS, SDHB, SDHD	Analyzed
110	58	F	265	545	6.5	3	184	-30.566	2.14	-99.172	49.68	-63.578	6298.59	4	-					yes	84.17	492	5.2	DG	3	3	Q227R	WT	CDKN1B, KDM5A,		N/A
111	57	F	32.4	601	7	7.3	28.4	-12.346	1.97	-87.914	31.2	-33.333	2525.82	3	Lanreotide	1.79	-97.457	2735.46	8.3	on	0.44	134	0.1	DG	3	3	WT	WT	KDM5A		Analyzed
112	62	F	9.72	422	5.3	37.3	8.19	-15.741	4.41	-59.799	7.72	-13.935	6410.02	1	-					no	0.52	158	0.9	DG	1	3	R201C	WT			Analyzed
113	69	F	19.17	334	4.7	8.2	13.6	-29.056	2.46	-85.452	45.55	129.01	1491.31	3	-					no	3.11	107	0	DG	3	2	WT	WT	KDM5A, SDHA		Analyzed
114	53	F	18.76	841	9	8.9	22.53	20.096	0.62	-97.729	8.09	-58.955	867.865	0	-					no	0.26	250	2.2	DG	3	3	WT	WT	KDM5A, TP53, USP8		N/A
115	58	F	5.33	636	7.3	10.6	4.34	-18.574	0.67	-93.909	3.35	-75.899	795.85	1	Lanreotide	1.31	-91.929	489.255	-38.524	yes	0.43	143	0.3	SG	3	3	R201C	WT	ARRB2, KDM5A, MEN1, NR5A1, TSC2		Analyzed
116	68	F	10.54	303	4.2	7.7	ND	ND	ND	ND	ND	ND	276.265	0	Lanreotide	5.47	-48.102	147.205	-46.716	no	1.38	78	-0.9	DG	3	3	WT	WT	KDM5A, NFKBIE		N/A
117	54	F	20.1	532	6.4	4	19.1	-4.975	1.21	-95.813	2.26	-91.871	1381.53	1	Lanreotide	1.59	-93.84	836.759	-39.433	no	0.25	127	-0.2	DG	3	3	R201C/Q227L	WT	KDM5A, TP53,TSC2 , SDHA		N/A
118	41	F	45.3	570	6.7	34.7	41.53	-8.322	3.05	-97.411	ND	ND	23381.4	4	-					yes	11.93	882	8.4	DG	2	3	WT	WT	KDM5A, USP8		Analyzed
119	47	M	7.03	648	7.1	20	6.97	-0.853	1.26	-80.032	3.89	-45.746	494.484	2	Lanreotide	2.75	-64.698	327.901	-33.688	no	0.11	173	0.1	SG	3	2	R201C	WT	KDM5A, SDHA		N/A
120	55	F	8.01	357	4.4	27.2	10.6	32.335	0.97	-89.854	2.45	-66.484	279.865	1	-					no	0.51	209	1.6	DG	2	3	R201C	WT	KDM5A		N/A
123	50	M	7.51	808	8.4	6.3	8.41	11.984	0.38	-91.204	5.21	-16.506	1090.52	2	-					no	0.36	210	0.9	DG	3	3	WT	WT	KDM5A		N/A
125	41	F	2.4	431	5.1	22.5	1.6	-33.333	0.7	-68.182	1.9	-13.636	9160.12	1	Octoreotide	0.7	-70.833	4137.91	-54.827	no	0.49	155	-0.3	NG	0	2	WT	V49M	BRAF, KDM5A		Analyzed
129	67	F	33.27	488	6.3	9.8	29.75	-10.58	2.87	-89.717	31.46	-10.903	1047.01	2	-					no	2.55	153	1	DG	3	3	WT	WT	KDM5A		Analyzed
130	69	F	8.27	541	6.9	12	9.42	13.906	1.97	-81.238	2.3	-79.646	22387	4	Lanreotide	1.46	-85.132	19968.5	-10.803	no	0.44	83	-0.7	DG	1	3	WT	WT	KDM5A		Analyzed
131	31	M	92.54	1030	10.9	8	92.42	-0.13	17.15	-85.803	80.29	-25.45	1477.08	2	Octoreotide	46.8	-49.427	1118.68	-24.264	no	0.96	315	1.6	DG	3	2	WT	WT	KDM5A, TSC2		N/A
132	68	F	0.5	198	2.4	9	0.3	-40	ND	ND	ND	ND	718.644	1	-					no	0.15	174	1.5	SG	0	3	WT	WT	KDM5A, SSTR5		Analyzed
133	68	F	130.6	451	6	6.8	110	-15.773	9.68	-92.824	7.57	-89.05	4724.99	0	Lanreotide	4.47	-96.577	3420.82	-27.602	no	0.67	92	-0.5	DG	3	2	R201H	WT	KDM5A, PRKACB,		Analyzed
136	46	M	20.13	1000	10	7.9	18.16	-9.786	3.35	-76.897	11.55	-50.557	1834.75	3	Lanreotide	11.79	-42.656	1386.84	-24.413	yes	1.65	447	4.1	SG	3	2	WT	WT	KDM5A		Analyzed
138	42	M	39.45	1060	10.8	6.4	60.5	53.359	2.11	-94.363	25.62	-26.018	3172.69	1	Lanreotide	24.57	-40.667	2745.83	-13.454	no	0.37	242	1.2	DG	2	3	WT	WT	KDM5A, TSC2		Analyzed
140	19	F	172.4	808	3.4	22.1	83.4	-51.624	8.87	-94.504	10.46	-94.483	1905.39	2	Lanreotide	56.64	-59.629	1337.66	-29.796	no	0.33	189	-2.2	DG	3	2	Q227L	WT	KDM5A		Analyzed
142	28	M	20.07	566	5.5	8.9	ND	ND	14.3	-50.69	17.7	-30.588	6312.19	2	-					no	0.34	227	0	SG	1	3	R201C	WT	KDM5A		Analyzed
144	58	M	13.87	812	8.5	6.2	11.34	-18.241	0.66	-92.715	8.67	-22.796	1011.34	2	Lanreotide	2.73	-80.693	778.828	-22.991	no	0.17	161	0.2	DG	3	3	WT	WT	KDM5A		N/A
146	43	M	10.7	730	8	10.65	9.72	-9.159	1.77	-84.949	6.97	-31.8	399.337	0	-					no	0.24	183	0.2	DG	1	3	R201C	WT	KDM5A		N/A
147	43	M	0.26	360	3.7	11	0.35	34.615	0.21	-70	ND	ND	8645.55	3	Lanreotide	1.19	22.68	4766.35	-44.869	yes	0.62	75	-2.4	DG	1	3	WT	WT	KDM5A, NFKBIE		Analyzed
148	40	F	23	835	9.1	25.17	24.76	7.652	23.5	-31.307	18.61	-29.293	2996.48	3	Lanreotide	12.38	-46.638	2228.51	-25.629	no	0.4	198	0.6	DG	3	3	WT	WT	KDM5A, HRAS		Analyzed
149	53	F	30.61	816	8.9	17.2	23.81	-22.215	1.95	-95.029	5.64	-83.504	1926.18	3	Octoreotide	2.09	-95.74	1094.15	-43.196	no	0.42	111	-0.7	SG	3	3	R201C	WT	CDKN2C, KDM5A, RB1, TP53, USP8 , SDHA		Analyzed
151	30	M	1.78	371	3.1	14.78	1.22	-31.461	0.54	-58.779	0.91	-47.399	4744.6	3	Lanreotide	0.16	-90.805	3248.72	-31.528	no	0.09	93	-2.4	DG	1	3	WT	V49M	KDM5A, TP53		Analyzed
152	59	M	106	664	7.3	8.8	99.2	-6.415	7.28	-92.247	84.76	6.831	7167.35	1	Lanreotide	54.24	-47.896	5862	-18.212	no	1.71	182	0.6	DG	3	3	WT	WT	ARID2, NR5A1,		Analyzed
153	53	F	44.4	595	7.1	10.9	42.4	-4.505	1.24	-97.041	16.3	-40.727	2327.74	3	-					no	0.51	205	1.5	NG	3	3	WT	WT			Analyzed
155	51	F	9.94	545	6.6	14	6.27	-36.922	0.83	-73.482	1.06	-91.276	345.455	0	-					no	0.51	217	1.6	DG	3	3	Q227L	WT			N/A
156	41	M	2.21	709	7.8	248.8	2.01	-9.05	0.86	-79.024	1.89	-53.79	7602.03	4	-					yes	0.2	155	-0.5	DG	1	1	WT	WT	KDM5A		N/A
157	74	F	7.128	326	4.9	31.48	4.68	-34.343	1.81	-89.704	1.69	-91.152	546.302	2	Lanreotide	3.23	-78.861	123.886	-77.323	no	0.39	64	-1.4	DG	3	3	R201C	WT	KDM5A, USP8		N/A
158	47	M	47.5	782	8.2	29.2	42.5	-10.526	6.05	-86.848	10.1	-68.139	2174.9	1	Octoreotide	8.7	-81.684	1380.47	-36.527	no	0.12	208	0.8	DG	3	2	Q227L	WT	KDM5A		N/A
159	39	F	9.55	447	5.1	3.18	5.74	-39.895	0.97	-83.993	0.97	-86.821	3040.54	1	Lanreotide	2.03	-36.164	1422.16	-53.227	no	0.09	194	0.4	DG	1	3	WT	WT	KDM5A	GPR101	Analyzed
160	40	F	6	472	5.5	69.9	7.02	17	0.53	-93.342	0.73	-81.612	5197.94	2	Lanreotide	4.9	18.932			no	0.33	274	2	SG	1	3	WT	WT	ARRB1, KDM5A, USP8		N/A
161	21	F	56.656	726	3.7	94.1	64.205	13.324	31.09	-48.637	ND	ND	6249.09	1	Octoreotide	40.22	-29.01	6542.1	4.689	no	0.75	251	-0.8	SG	2	1	G49R	WT	KDM5A, TSC2		N/A
162	55	F	4.4	370	4.6	10.2	1.76	-60	0.3	-86.842	0.83	-77.384	3069.89	3	Lanreotide	2.72	-38.182	2254.79	-26.551	no	0.04	81	-1.6	DG	2	3	WT	WT	KDM5A, STIL		Analyzed
163	64	F	1.76	382	5	24.8	1.25	-28.977	0.261	-52.022	0.72	-37.931	1276.01	1	Lanreotide	0.24	-94	1143.85	-10.357	no	0.09	91	-1.2	SG	2	2	WT	WT	CDKN1A, KDM5A		N/A
164	58	F	18.9	726	8	11.3	84.56	4.25217	0.78	-96.0245	10.54	-0.491067	672	1	-					no	0.91	138	0.4	DG	3	2	WT	WT	NFKBIE, CTNNB1	GPR101	Analyzed
165	43	M	69.81	1078	10.9	4.5	45.4	-0.0541667	6	-86.1432	83.5	0.690283	2520	1	-					no	1.22	285	2.5	DG	3	3	WT	WT	CXCR4	PRKACB, HRAS, SSTR5	Analyzed
166	34	M	12.19	1027	11	37.7	13.73	0.156698	10.24	-15.9967	2.64	-0.84507	140	0	-					yes	0.63	363	3.3	DG	1	2	R201C	WT	KDM5A	SSTR5	Analyzed
167	62	F	7.55	826	8.7	65.4	14.9	1.11048	2.17	-70.7547	1.06	-0.816926	160	1	-					yes	1.67	245	2.9	DG	1	0	R201C	WT	USP8	SSTR5, GPR101	Analyzed
168	57	M	25.24	525	5.9	61.6	26.1	0.581818	1.5	-93.7133	5.6	-0.503986	2240	1	-					no	0.7	125	-0.5	DG	2	3	R201C	WT		SSTR5	Analyzed
169	28	F	4.46	469	3.9	13.4	3.28	-0.103825	1.9	-46.9274	3.56	0.0626866	6210	0	-					no	0.32	200	-0.3	SD	0	3	Q227L	WT		SSTR5	Analyzed
170	35	M	83.28	978	10.6	12.6	69.28	-0.190938	7.84	-92.2407	30.49	-0.676499	9072	3	-					yes	3.88	372	3.5	DG	3	3	WT	WT		SSTR5	Analyzed
171	29	F	0.41	286	1.6	47.6	0.75	0.829268	0.05	-91.5254	0.37	-0.177778	10353	2	-					no				DG	0	3	R201C	WT		PRKACB	Analyzed
172	50	M	22.1	791	8.2	6.7	19.3	-0.130631	5.71	-78.3712	4.14	-0.832389	162	1	-					no	0.61	204	1.2	NG	1	3	WT	WT	ARID2, CDKN1B	CXCR4	Analyzed
173	36	M	34.6	1030	11.1	25.7	49.7	0.457478	2.33	-93.4916	1.53	-0.935714	1092	1	-					no	0.4	341	3.1	DG	2	3	Q227L	WT	TSC2		Analyzed
174	63	F	4.23	411	5.3	9.7	ND	ND	0.53	-89.5464	4.97	0.2711	150	0	-					no	0.33	183	1.1	DG	3	3	WT	WT	PRKACA	SSTR5	Analyzed
175	24	M	9.93	1010	9	10.7	8.48	-0.146022	7.71	-13.9509	7.82	-0.0778302	1092	1	-					no	0.27	431	3	DG	2	3	WT	WT	TP53	PRKACB, TP53, GPR101	Analyzed
176	65	M	11.75	846	9.6	21.2	17.9	-0.178899	1.97	-89.8244	7.76	-0.623849	400	0	-					no	0.68	225	2.1	DG	1	3	R201C	WT	KDM5A	PLAGL1	Analyzed
177	77	F	25.78	826	9.7	64.8	40.1	0.186391	17.5	-69.0265	2.91	-0.920492	5780	0	-					yes	1.54	284	4.4	NG	3	0	R201C	WT	TP53	PRKACB, GPR101	Analyzed
178	39	M	39.52	551	6.2	13	74.64	-0.255833	7.91	-91.7095	44.76	-0.53409	16576	1	-					yes	2.45	204	0.8	SG	1	3	R201C	WT	ARID2	PRKACB	Analyzed
CAM5.2, anti-cytokeratin antibody; GH, growth hormone; IHC, immunohistochemistry; N/A, not applicable; OGTT, oral glucose tolerance test; PRL, prolactin; SSA, somatostatin analog; SSTR2, somatostatin receptor 2
