# Supplementary material for: Proteogenomic landscape and clinical characterization of GH-producing pituitary adenomas/somatotroph pituitary neuroendocrine tumors
Source: Commun Biol. 2022 Nov 27;5:1304. doi: 10.1038/s42003-022-04272-1 (PMC9701206; doi:10.1038/s42003-022-04272-1)
Supplement: Supplementary file 5 — Supplementary Data 2 [file 42003_2022_4272_MOESM5_ESM.xlsx]

## Sheet: Supplementary Data 2
Supplementary Data 2. Genes analyzed by target capture sequence.
Gene name		Gene ID		RefSeq accession number
AIP		9049		NM_003977.3
ARID2		196528		NM_152641.2
ARRB1		408		NM_004041.4
ARRB2		409		NM_001257328.1
BRAF		673		NM_004333.4
CDKN1A		1026		NM_001291549.1
CDKN1B		1027		NM_004064.4
CDKN2C		1031		NM_001262.2
CTNNB1		1499		NM_001098209.1
CXCR4		7852		NM_001008540.1
GNAS		2778		NM_000516.6
GPR101		83550		NM_054021.1
HRAS		3265		NM_001130442.2
KDM5A		5927		NM_001042603.2
MEN1		4221		NM_000244.3
NFKBIE		4974		NM_004556.2
NR3C1		2908		NM_001024094.1
NR5A1		2516		NM_004959.4
PEBP1		5037		NM_002567.3
PLAGL1		5325		NM_001080951.2
PRKACA		5566		NM_001304349.1
PRKACB		5567		NM_182948.3
PRKAR1A		5573		NM_001276289.1
RB1		5925		NM_000321.2
SDHA		6389		NM_004168.3
SDHB		6390		NM_003000.2
SDHC		6391		NM_003001.3
SDHD		6392		NM_003002.3
SH3GL1		6455		NM_003025.3
SSTR2		6752		NM_001050.2
SSTR5		6755		NM_001053.3
STIL		6491		NM_001048166.1
TP53		7157		NM_000546.5
TSC2		7249		NM_000548.4
USP48		84196		NM_032236.5
USP8		9101		NM_001128610.2
