# Supplementary material for: Proteogenomic landscape and clinical characterization of GH-producing pituitary adenomas/somatotroph pituitary neuroendocrine tumors
Source: Commun Biol. 2022 Nov 27;5:1304. doi: 10.1038/s42003-022-04272-1 (PMC9701206; doi:10.1038/s42003-022-04272-1)
Supplement: Supplementary file 6 — Supplementary Data 3 [file 42003_2022_4272_MOESM6_ESM.xlsx]

## Sheet: Supplementary Data 3
Supplementary Data 3. Clinical information of all patients with non-functional pituitary adenoma.
Patients	Age (years)	Sex	Basal GH (ng/ml)	IGF-1 (ng/ml)	IGF-1 SD Score	Tumor volume (mm3)
1	55	F	1.45	98	-1	1779.22
2	46	F	0.73	130	-0.4	2326.59
3	65	F	0.29	120	0.3	2679.3
4	23	M	0.6	151	-1.6	15824.6
5	53	M	0.04	34	-4.7	5965.62
6	66	M	0.38	102	-0.9	2505.56
7	81	M	<0.03	56	-1.7	1469.43
8	44	M	0.11	125	-0.9	1450.59
9	47	F	0.22	116	-0.8	3131.95
10	31	F	1.17	141	-1.5	7208.46
11	37	F	0.21	134	-1	3545.88
12	36	F	0.4	134	-1.1	1088.46
13	59	F	0.32	125	0.1	2576.18
14	74	F	0.44	ND	ND	2535.39
15	60	F	0.82	168	1.3	6802.9
16	71	F	0.6	97	-0.1	2783.96
17	77	M	0.65	118	0.4	6677.31
18	54	F	0.16	87	-1.5	16992.6
19	71	M	0.19	166	1.2	3416.1
20	75	F	0.13	55	-1.8	2344.38
21	48	M	0.03	190	0.9	5560.59
22	77	M	ND	29	-2.8	5523.95
23	62	F	0.96	106	-0.4	586.096
24	53	M	0.08	120	-0.8	1708.05
25	32	F	0.78	155	-1	2583.64
26	61	F	0.47	102	-0.6	2072.27
27	52	F	0.55	85	-1.7	2046.1
28	65	M	0.07	49	-3	5157.64
29	58	F	0.19	61	-2.6	2744.19
30	61	F	0.35	70	-2	4621.79
31	62	M	0.05	116	-0.6	2912.69
32	61	M	0.2	109	-0.9	1948.77
33	58	F	0.13	103	-0.7	2260.66
34	61	F	0.25	130	0.3	3857.24
35	64	F	0.04	81	-1.2	1741.54
36	36	M	1.88	136	-0.9	2843.61
37	86	M	0.22	55	-1.7	6447.29
38	79	M	0.11	41	-2.3	7627.6
39	62	F	0.27	85	-1.2	7621.53
40	67	M	0.06	35	-3.6	7702.98
41	66	F	<0.03	30	-4.3	22606.6
42	61	M	0.06	63	-2.6	32052.1
43	76	F	0.64	34	-3.2	55076.3
44	78	F	0.32	60	-3.2	10062
45	49	F	ND	183	1.2	8615.61
GH, growth hormone; ND, not determined; IGF-1, insulin-like growth factor 1
