# Supplementary material for: Proteogenomic landscape and clinical characterization of GH-producing pituitary adenomas/somatotroph pituitary neuroendocrine tumors
Source: Commun Biol. 2022 Nov 27;5:1304. doi: 10.1038/s42003-022-04272-1 (PMC9701206; doi:10.1038/s42003-022-04272-1)
Supplement: Supplementary file 7 — Supplementary Data 4 [file 42003_2022_4272_MOESM7_ESM.xlsx]

## Sheet: Supplementary Data 4
Supplementary Data 4. KEGG analysis of molecular groups that showed significantly higher expression fluctuations in cluster 3 compared to cluster 1 in consensus clustering-based proteomics.
Term	P-value	Adjusted P-value	Old P-value	Old Adjusted P-value	Odds Ratio	Combined Score	Genes
Glycosaminoglycan biosynthesis	1.65699e-07	4.77214e-05	0	0	6.5856	102.822	CSGALNACT1;B4GALT1;CHST7;CHPF2;B3GAT3;HS6ST1;HS3ST1;EXT1;CHSY1;B3GNT2;CHST1;CHST14;B4GALT7;ST3GAL1;ST3GAL3
Other types of O-glycan biosynthesis	1.4742e-06	0.000212285	0	0	6.36905	85.5198	GALNT6;GALNT5;B4GALT1;GALNT4;GALNT16;GALNT1;GALNT17;C1GALT1;GXYLT1;PLOD3;GXYLT2;C1GALT1C1;ST3GAL3
Protein processing in endoplasmic reticulum	4.18028e-05	0.0028552	0	0	2.72984	27.5238	MBTPS1;TRAM1;SEC13;SEC23A;SEC24A;SAR1B;WFS1;EIF2AK3;RRBP1;EIF2AK4;ERN1;DNAJC3;MAPK10;LMAN1;DNAJC1;LMAN2;BCL2;MAN1C1;SSR1;P4HB;SEC24D;SIL1;SEC63;SEC31A
Growth hormone synthesis, secretion and action	4.38906e-05	0.0028552	0	0	3.17067	31.8139	STAT5A;GHSR;POU1F1;IGFBP3;IRS4;ADCY3;IRS2;PIK3R1;SSTR2;GNAI1;SSTR5;GH2;MAPK10;GH1;GHRH;CREB3L2;IGFALS;PLCB1;PRKACB
Various types of N-glycan biosynthesis	4.95694e-05	0.0028552	0	0	5.73029	56.7994	B4GALT1;HEXB;MGAT4A;MAN1C1;ALG2;ALG3;MGAT1;MGAT2;ALG1;ST3GAL3
Mucin type O-glycan biosynthesis	0.000145856	0.0070011	0	0	5.53498	48.8899	GALNT6;C1GALT1C1;GALNT5;GALNT4;GALNT16;GALNT1;GALNT17;C1GALT1;ST3GAL1
Glycosphingolipid biosynthesis	0.000181962	0.00748644	0	0	4.74644	40.875	B3GALNT1;B4GALT1;HEXB;SLC33A1;GCNT2;B3GNT2;ST3GAL6;ST3GAL1;GLA;ST3GAL3
Lysosome	0.000357184	0.0128586	0	0	2.72684	21.6436	CD63;ASAH1;ENTPD4;HEXB;FUCA2;NAGPA;CLN5;GALC;GNPTG;CTSO;NAGLU;CTSL;PSAP;ACP5;CTSH;CTSF;AGA;GLA
Morphine addiction	0.000631446	0.0202063	0	0	3.0244	22.2822	KCNJ5;GABRA3;CACNA1B;ADCY3;GABRG3;GABRG2;GNAI1;PDE11A;PDE10A;GNB4;GNG8;PDE7A;PRKACB;KCNJ3
Protein export	0.00149665	0.0431034	0	0	5.84821	38.0398	SPCS2;SPCS1;SRP72;SRP9;SEC11C;SEC63
Glycerolipid metabolism	0.00224669	0.0588225	0	0	3.25459	19.8475	PLPP5;DGKD;LIPC;ALDH2;LIPG;LPL;CEL;LPIN1;LCLAT1;GLA
N-Glycan biosynthesis	0.00700464	0.168111	0	0	3.15754	15.6651	B4GALT1;MGAT4A;ALG2;MAN1C1;ALG3;MGAT1;ALG1;MGAT2
Mannose type O-glycan biosynthesis	0.00857906	0.190059	0	0	4.59847	21.8815	B4GALT1;B4GAT1;CHST10;LARGE1;ST3GAL3
Fructose and mannose metabolism	0.0100883	0.207531	0	0	3.68025	16.9158	GMPPB;PFKFB3;GMPPA;PMM2;ALDOC;ALDOB
Regulation of lipolysis in adipocytes	0.0123714	0.2236	0	0	2.82088	12.3904	IRS4;PRKG2;ADCY3;IRS2;PIK3R1;PRKACB;TSHB;GNAI1
GABAergic synapse	0.0124222	0.2236	0	0	2.33951	10.2664	NSF;GABARAPL1;GABRA3;CACNA1B;GNB4;ADCY3;GNG8;PRKACB;GABRG3;GABRG2;GNAI1
Amino sugar and nucleotide sugar metabolism	0.0185024	0.313453	0	0	2.82789	11.2829	GMPPB;HEXB;GMPPA;GFPT1;PMM2;PGM2;NANS
Sphingolipid metabolism	0.0205551	0.328882	0	0	2.76042	10.7232	SMPD3;GALC;CERS5;ASAH1;CERK;PSAP;GLA
AGE-RAGE signaling pathway in diabetic complications	0.0274583	0.41621	0	0	2.04915	7.36688	STAT5A;MAPK10;DIAPH1;TGFB2;CDK4;COL4A4;BCL2;PIK3R1;PLCB1;PRKCZ;FOXO1
Small cell lung cancer	0.037044	0.533434	0	0	2.02086	6.66004	CDKN2B;RXRA;LAMB3;MAX;CDK4;COL4A4;BCL2;POLK;PIK3R1;DDB2
Retrograde endocannabinoid signaling	0.0440782	0.578155	0	0	1.73263	5.40889	KCNJ5;GABRA3;CACNA1B;ADCY3;GABRG3;GABRG2;GNAI1;MAPK10;GNB4;GNG8;SLC17A6;PLCB1;PRKACB;KCNJ3
Type II diabetes mellitus	0.0457533	0.578155	0	0	2.48245	7.65711	MAPK10;CACNA1B;IRS4;IRS2;PIK3R1;PRKCZ
Gastric cancer	0.0462062	0.578155	0	0	1.7197	5.28746	TGFB2;CDKN2B;WNT5B;HGF;PIK3R1;DDB2;RXRA;APC;CDH1;FGF19;BCL2;POLK;WNT4;FGF10
Autophagy	0.0499949	0.578155	0	0	1.738	5.20677	GABARAPL1;IRS4;EIF2AK3;IRS2;WIPI1;PIK3R1;EIF2AK4;ERN1;MAPK10;CTSL;BCL2;PRKACB;RAB8A
Melanoma	0.0524824	0.578155	0	0	2.06971	6.10002	CDH1;CDK4;HGF;FGF19;POLK;PIK3R1;DDB2;FGF10
Non-small cell lung cancer	0.0524824	0.578155	0	0	2.06971	6.10002	STAT5A;RXRA;KIF5C;CDK4;HGF;POLK;PIK3R1;DDB2
p53 signaling pathway	0.056127	0.578155	0	0	2.03776	5.86904	CCND3;CDK4;GORAB;IGFBP3;BCL2;TNFRSF10B;BBC3;DDB2
Cholinergic synapse	0.058351	0.578155	0	0	1.78675	5.07665	CREB3L2;CACNA1B;BCL2;GNB4;ADCY3;GNG8;PIK3R1;PLCB1;PRKACB;GNAI1;KCNJ3
Tight junction	0.0603676	0.578155	0	0	1.615	4.5338	PATJ;MSN;CGN;ACTR3B;PRKCZ;YBX3;RUNX1;MAPK10;PARD6A;CDK4;AMOTL1;PRKACB;MPDZ;CGNL1;RAB8A
Glutamatergic synapse	0.0614112	0.578155	0	0	1.76931	4.93665	SLC1A1;GNB4;GRIK3;ADCY3;GNG8;SLC17A6;PLCB1;PRKACB;SHANK2;GNAI1;KCNJ3
Apoptosis	0.0630435	0.578155	0	0	1.67019	4.6163	PARP2;EIF2AK3;TNFRSF10B;PIK3R1;BBC3;ERN1;MAPK10;CASP7;CTSO;CTSL;BCL2;CTSH;CTSF
Cholesterol metabolism	0.0642395	0.578155	0	0	2.2563	6.19384	LRPAP1;LIPC;LIPG;LPL;APOE;LDLRAP1
Riboflavin metabolism	0.07262	0.625674	0	0	5.50716	14.4426	ACP5;ENPP1
Dopaminergic synapse	0.0751025	0.625674	0	0	1.65668	4.28897	MAPK10;KCNJ5;KIF5C;CREB3L2;CACNA1B;GNB4;PPP2R5A;GNG8;PLCB1;PRKACB;GNAI1;KCNJ3
Nicotine addiction	0.0760367	0.625674	0	0	2.36279	6.08782	GABRA3;CACNA1B;SLC17A6;GABRG3;GABRG2
Other glycan degradation	0.0800272	0.640217	0	0	3.30561	8.34796	HEXB;FUCA2;AGA
Transcriptional misregulation in cancer	0.0839029	0.653082	0	0	1.5069	3.73423	MEF2C;TAF15;MAX;FUS;IGFBP3;ZBTB16;TFE3;ASPSCR1;FOXO1;AFF1;RUNX1;DDB2;RXRA;TSPAN7;CD14;POLK
Insulin resistance	0.0894821	0.669375	0	0	1.68948	4.07793	MAPK10;RPS6KA2;CREB3L2;PPP1R3D;GFPT1;IRS2;PIK3R1;PCK1;PRKCZ;FOXO1
Apelin signaling pathway	0.0929687	0.669375	0	0	1.58998	3.777	HDAC4;GABARAPL1;MEF2C;CDH1;GNB4;SPP1;ADCY3;GNG8;CCN2;PLCB1;PRKACB;GNAI1
Estrogen signaling pathway	0.0929687	0.669375	0	0	1.58998	3.777	NCOA2;KCNJ5;KRT18;CREB3L2;BCL2;KRT35;ADCY3;PIK3R1;PLCB1;PRKACB;GNAI1;KCNJ3
Circadian entrainment	0.102561	0.719616	0	0	1.69273	3.85485	KCNJ5;GNB4;PRKG2;ADCY3;GNG8;PLCB1;PRKACB;GNAI1;KCNJ3
Cushing syndrome	0.106876	0.719616	0	0	1.51623	3.39044	CDKN2B;WNT5B;ADCY3;AHR;GNAI1;PDE11A;APC;CDK4;CREB3L2;WDR5B;PLCB1;PRKACB;WNT4
Serotonergic synapse	0.112064	0.719616	0	0	1.60704	3.5173	CYP2J2;TPH2;KCNJ5;CACNA1B;GNB4;GNG8;PLCB1;PRKACB;GNAI1;KCNJ3
ABC transporters	0.112434	0.719616	0	0	2.06689	4.51697	ABCD4;ABCC3;ABCC5;ABCC9;ABCA8
Pantothenate and CoA biosynthesis	0.115187	0.719616	0	0	2.75424	5.95246	ALDH2;ENPP1;BCAT1
Base excision repair	0.117062	0.719616	0	0	2.28004	4.8908	POLD4;FEN1;MPG;PARP2
Colorectal cancer	0.117924	0.719616	0	0	1.69696	3.62761	MAPK10;TGFB2;APC;BCL2;POLK;PIK3R1;BBC3;DDB2
Relaxin signaling pathway	0.119936	0.719616	0	0	1.54316	3.27273	MAPK10;COL4A4;CREB3L2;GNB4;ADCY3;GNG8;PIK3R1;PLCB1;PRKACB;PRKCZ;GNAI1
Nucleotide excision repair	0.128964	0.757993	0	0	1.96826	4.03143	POLD4;RFC3;XPC;DDB2;CUL4B
Thyroid hormone synthesis	0.136122	0.777235	0	0	1.70261	3.39534	CREB3L2;GPX7;ADCY3;TTF1;PLCB1;PRKACB;TSHB
Hippo signaling pathway	0.141074	0.777235	0	0	1.43476	2.80993	PATJ;TGFB2;WNT5B;BMP8A;PRKCZ;STK3;BBC3;CCND3;PARD6A;APC;CDH1;CCN2;WNT4
Sphingolipid signaling pathway	0.143007	0.777235	0	0	1.51809	2.95248	MAPK10;CERS5;ASAH1;BCL2;PPP2R5A;S1PR3;PIK3R1;PLCB1;PRKCZ;GNAI1
Chronic myeloid leukemia	0.143033	0.777235	0	0	1.67784	3.26287	STAT5A;TGFB2;CDK4;POLK;PIK3R1;DDB2;RUNX1
DNA replication	0.147935	0.777898	0	0	2.06596	3.94801	POLD4;FEN1;RFC3;RNASEH1
AMPK signaling pathway	0.148557	0.777898	0	0	1.50421	2.86821	PFKFB3;CREB3L2;SCD5;IRS4;PPP2R5A;IRS2;PIK3R1;PCK1;FOXO1;RAB8A
Parathyroid hormone synthesis, secretion and action	0.152142	0.782447	0	0	1.53494	2.89019	MEF2C;RXRA;VDR;CREB3L2;BCL2;ADCY3;PLCB1;PRKACB;GNAI1
Alanine, aspartate and glutamate metabolism	0.158859	0.788005	0	0	2.00325	3.68545	GFPT1;ADSS1;DDO;ASS1
Thyroid cancer	0.158859	0.788005	0	0	2.00325	3.68545	RXRA;CDH1;POLK;DDB2
PI3K-Akt signaling pathway	0.161432	0.788005	0	0	1.2593	2.29656	PIK3R1;PRL;THBS2;CCND3;RXRA;CREB3L2;SPP1;TNR;GNG8;PCK1;LAMB3;BDNF;HGF;IGF2;PPP2R5A;GH2;GH1;CDK4;COL4A4;FGF19;BCL2;GNB4;COL9A2;PIK3AP1;FGF10
Ribosome biogenesis in eukaryotes	0.164533	0.789759	0	0	1.50377	2.71376	RBM28;LSG1;POP7;DKC1;NHP2;MPHOSPH10;RIOK2;GNL2;GNL3
Folate biosynthesis	0.183598	0.866824	0	0	2.15492	3.6526	TPH2;MOCOS;GGH
Phosphatidylinositol signaling system	0.190004	0.877521	0	0	1.48635	2.4684	PI4K2B;DGKD;PPIP5K2;IMPA2;PIP4K2A;PIP5K1B;PIK3R1;PLCB1
Mitophagy	0.191958	0.877521	0	0	1.59971	2.64029	MAPK10;GABARAPL1;TFE3;TFEB;EIF2AK3;PGAM5
mRNA surveillance pathway	0.197333	0.887999	0	0	1.46976	2.38522	FUS;RNMT;CSTF2;PPP2R5A;ACIN1;CASC3;PABPC1L2A;SRRM1
Purine metabolism	0.203128	0.900013	0	0	1.38978	2.2152	PDE11A;PDE10A;ENTPD4;NPR2;ENPP1;PGM2;ADCY3;ADSS1;NUDT5;PDE7A
Amoebiasis	0.227746	0.978987	0	0	1.40692	2.08157	TGFB2;LAMB3;COL4A4;C9;PIK3R1;CD14;PLCB1;PRKACB
Endometrial cancer	0.23609	0.978987	0	0	1.55884	2.25025	APC;CDH1;POLK;PIK3R1;DDB2
Vasopressin-regulated water reabsorption	0.242238	0.978987	0	0	1.65206	2.34236	NSF;CREB3L2;ADCY3;PRKACB
Axon guidance	0.242256	0.978987	0	0	1.27216	1.80361	ROBO2;WNT5B;TRPC3;EPHA8;SEMA3A;SEMA3B;PIK3R1;PRKCZ;GNAI1;PARD6A;SLIT1;SLIT3;WNT4
Pentose phosphate pathway	0.244193	0.978987	0	0	1.83528	2.58737	PGM2;ALDOC;ALDOB
Hepatocellular carcinoma	0.253659	0.978987	0	0	1.27192	1.74477	TGFB2;SMARCD2;WNT5B;APC;CDK4;HGF;DPF1;IGF2;PIK3R1;POLK;WNT4;DDB2
Thyroid hormone signaling pathway	0.255252	0.978987	0	0	1.3283	1.8138	RCAN1;NCOA2;THRB;RXRA;PIK3R1;PLCB1;PRKACB;FOXO1;WNT4
Insulin signaling pathway	0.257672	0.978987	0	0	1.30168	1.76516	MAPK10;PPP1R3D;MKNK2;IRS4;IRS2;PIK3R1;PCK1;PRKACB;PRKCZ;FOXO1
Galactose metabolism	0.259831	0.978987	0	0	1.76964	2.38499	B4GALT1;PGM2;GLA
RNA polymerase	0.259831	0.978987	0	0	1.76964	2.38499	POLR3A;POLR3C;POLR3H
Focal adhesion	0.260327	0.978987	0	0	1.23805	1.66618	LAMB3;HGF;PIK3R1;THBS2;MAPK10;DIAPH1;CCND3;COL4A4;SPP1;BCL2;TNR;PIP5K1B;TLN2;COL9A2
Human papillomavirus infection	0.261743	0.978987	0	0	1.17803	1.57902	PATJ;WNT5B;LAMB3;PPP2R5A;PIK3R1;RBPJ;THBS2;HLA-G;PRKCZ;FOXO1;CCND3;PARD6A;APC;CDK4;COL4A4;CREB3L2;SPP1;TNR;COL9A2;PRKACB;WNT4;ATP6V1B1
Pancreatic cancer	0.267008	0.985876	0	0	1.41628	1.87017	MAPK10;TGFB2;CDK4;POLK;PIK3R1;DDB2
Measles	0.272023	0.99168	0	0	1.28136	1.66816	STAT5A;MAPK10;CCND3;CDK4;EIF2AK3;BCL2;MSN;PIK3R1;EIF2AK4;BBC3
Synaptic vesicle cycle	0.286849	0.999995	0	0	1.3768	1.71934	NSF;SLC1A1;CACNA1B;SLC17A6;STX2;ATP6V1B1
Basal cell carcinoma	0.291162	0.999995	0	0	1.42408	1.75714	WNT5B;APC;POLK;DDB2;WNT4
Glycosaminoglycan degradation	0.296633	0.999995	0	0	1.94257	2.36072	NAGLU;HEXB
GnRH secretion	0.302454	0.999995	0	0	1.39987	1.674	KCNJ5;SPP1;PIK3R1;PLCB1;KCNJ3
Cocaine addiction	0.306672	0.999995	0	0	1.46811	1.73527	BDNF;CREB3L2;PRKACB;GNAI1
Rap1 signaling pathway	0.314838	0.999995	0	0	1.18063	1.36445	HGF;ADCY3;PIK3R1;PRKCZ;SIPA1L3;GNAI1;PARD6A;PRKD3;CDH1;FGF19;PRKD1;TLN2;PLCB1;FGF10
One carbon pool by folate	0.31816	0.999995	0	0	1.83455	2.10093	MTHFD2;ALDH1L2
Steroid biosynthesis	0.31816	0.999995	0	0	1.83455	2.10093	SQLE;CEL
Arginine and proline metabolism	0.319803	0.999995	0	0	1.43612	1.63725	ALDH2;ODC1;PYCR1;SRM
Vibrio cholerae infection	0.319803	0.999995	0	0	1.43612	1.63725	ADCY3;KDELR3;PRKACB;ATP6V1B1
Aldosterone synthesis and secretion	0.327731	0.999995	0	0	1.27072	1.41757	KCNJ5;PRKD3;CREB3L2;ADCY3;PRKD1;PLCB1;PRKACB
Inflammatory mediator regulation of TRP channels	0.327731	0.999995	0	0	1.27072	1.41757	CYP2J2;MAPK10;PRKCH;ADCY3;PIK3R1;PLCB1;PRKACB
Pathways in cancer	0.333609	0.999995	0	0	1.096	1.20317	MAX;ADCY3;PIK3R1;FOXO1;GNAI1;BBC3;CCND3;CASP7;RXRA;CDH1;GNG8;POLK;PRKACB;WNT4;STAT5A;CDKN2B;TGFB2;WNT5B;LAMB3;ZBTB16;HGF;IGF2;DDB2;RUNX1;MAPK10;APC;CDK4;COL4A4;FGF19;BCL2;GNB4;PLCB1;FGF10
FoxO signaling pathway	0.333789	0.999995	0	0	1.21877	1.3373	MAPK10;GABARAPL1;TGFB2;CDKN2B;IRS4;IRS2;PIK3R1;PCK1;FOXO1
Acute myeloid leukemia	0.336676	0.999995	0	0	1.33192	1.44997	STAT5A;ZBTB16;PIK3R1;CD14;RUNX1
Glycolysis / Gluconeogenesis	0.336676	0.999995	0	0	1.33192	1.44997	ALDH2;PGM2;ALDOC;ALDOB;PCK1
Retinol metabolism	0.348162	0.999995	0	0	1.31071	1.38291	ALDH1A3;ALDH1A2;RDH10;ALDH1A1;DHRS3
cAMP signaling pathway	0.352703	0.999995	0	0	1.14519	1.19344	GHSR;EDN2;BDNF;ADCY3;PIK3R1;SSTR2;GNAI1;SSTR5;MAPK10;PDE10A;CREB3L2;CNGA3;PRKACB;TSHB
Melanogenesis	0.355897	0.999995	0	0	1.22997	1.2707	WNT5B;CREB3L2;ADCY3;PLCB1;PRKACB;GNAI1;WNT4
Adipocytokine signaling pathway	0.359669	0.999995	0	0	1.29016	1.31928	MAPK10;RXRA;IRS4;IRS2;PCK1
Renin secretion	0.359669	0.999995	0	0	1.29016	1.31928	EDN2;PRKG2;PLCB1;PRKACB;GNAI1
Longevity regulating pathway	0.365339	0.999995	0	0	1.21696	1.22539	CREB3L2;IRS4;ADCY3;IRS2;PIK3R1;PRKACB;FOXO1
Human T-cell leukemia virus 1 infection	0.371946	0.999995	0	0	1.12825	1.11585	STAT5A;CDKN2B;TGFB2;ADCY3;PIK3R1;HLA-G;MAPK10;CCND3;CDK4;CREB3L2;TLN2;LTBR;B2M;PRKACB
Protein digestion and absorption	0.374799	0.999995	0	0	1.20422	1.18178	CPB2;COL25A1;COL4A4;SLC1A1;SLC1A5;COL9A2;PRSS2
Mismatch repair	0.381572	0.999995	0	0	1.57222	1.51477	POLD4;RFC3
ECM-receptor interaction	0.389253	0.999995	0	0	1.20825	1.14002	LAMB3;COL4A4;SPP1;TNR;COL9A2;THBS2
Gap junction	0.389253	0.999995	0	0	1.20825	1.14002	GJA1;PRKG2;ADCY3;PLCB1;PRKACB;GNAI1
Inositol phosphate metabolism	0.405702	0.999995	0	0	1.21401	1.0952	PI4K2B;IMPA2;PIP4K2A;PIP5K1B;PLCB1
Legionellosis	0.411976	0.999995	0	0	1.24598	1.10492	CASP7;SAR1B;CD14;CLK4
Platelet activation	0.414542	0.999995	0	0	1.13875	1.00276	PRKG2;ADCY3;TLN2;PIK3R1;PLCB1;PRKACB;PRKCZ;GNAI1
PPAR signaling pathway	0.417164	0.999995	0	0	1.19635	1.04594	RXRA;FABP6;SCD5;LPL;PCK1
HIF-1 signaling pathway	0.43161	0.999995	0	0	1.13302	0.951999	PFKFB3;MKNK2;BCL2;ALDOC;PIK3R1;ALDOB;LTBR
Gastric acid secretion	0.439967	0.999995	0	0	1.16253	0.954501	ADCY3;SSTR2;PLCB1;PRKACB;GNAI1
Pertussis	0.439967	0.999995	0	0	1.16253	0.954501	MAPK10;CASP7;LY96;CD14;GNAI1
Salivary secretion	0.440819	0.999995	0	0	1.13851	0.932575	CST3;CST2;PRKG2;ADCY3;PLCB1;PRKACB
Viral myocarditis	0.450828	0.999995	0	0	1.17904	0.939306	SGCD;CXADR;SGCB;HLA-G
Lipid and atherosclerosis	0.457939	0.999995	0	0	1.06245	0.829795	CYP2J2;EIF2AK3;LY96;TNFRSF10B;PIK3R1;VLDLR;ERN1;MAPK10;CASP7;RXRA;BCL2;CD14;PLCB1
Antigen processing and presentation	0.462555	0.999995	0	0	1.13056	0.871648	CTSL;RFXANK;IFI30;B2M;HLA-G
Breast cancer	0.465047	0.999995	0	0	1.07655	0.824223	WNT5B;APC;CDK4;FGF19;PIK3R1;POLK;WNT4;FGF10;DDB2
Endocytosis	0.473539	0.999995	0	0	1.04475	0.780975	ASAP2;ARFGAP3;HLA-G;ACTR3B;PRKCZ;ARFGAP1;PARD6A;KIF5C;CHMP2B;PSD3;CHMP2A;PIP5K1B;LDLRAP1;RAB8A;SH3GL2
Wnt signaling pathway	0.478563	0.999995	0	0	1.05806	0.779755	MAPK10;TLE3;CCND3;WNT5B;APC;CTNND2;PLCB1;PRKACB;DKK1;WNT4
cGMP-PKG signaling pathway	0.486235	0.999995	0	0	1.05126	0.758028	MEF2C;KCNJ8;NPR2;CREB3L2;IRS4;PRKG2;ADCY3;IRS2;PLCB1;GNAI1
Viral carcinogenesis	0.494563	0.999995	0	0	1.0369	0.730061	STAT5A;HDAC4;SP100;CDKN2B;CCND3;CDK4;CREB3L2;PIK3R1;LTBR;RBPJ;PRKACB;HLA-G
Chemical carcinogenesis	0.501496	0.999995	0	0	1.02686	0.708696	STAT5A;VDR;CACNA1B;ADCY3;PIK3R1;AHR;GNAI1;CCND3;RXRA;RPS6KA2;CREB3L2;BCL2;PRKACB;FGF10
Progesterone-mediated oocyte maturation	0.511339	0.999995	0	0	1.05333	0.706494	MAPK10;RPS6KA2;ADCY3;PIK3R1;PRKACB;GNAI1
Cortisol synthesis and secretion	0.51353	0.999995	0	0	1.08211	0.721169	CREB3L2;ADCY3;PLCB1;PRKACB
Oxytocin signaling pathway	0.521439	0.999995	0	0	1.02419	0.666915	RCAN1;KCNJ5;MEF2C;NPR2;ADCY3;PLCB1;PRKACB;GNAI1;KCNJ3
Pancreatic secretion	0.530895	0.999995	0	0	1.03128	0.652996	CPB2;ADCY3;CEL;PLCB1;PRSS2;RAB8A
Non-homologous end-joining	0.534787	0.999995	0	0	1.37515	0.860686	FEN1
Ether lipid metabolism	0.536473	0.999995	0	0	1.07614	0.670157	ENPP2;PLA2G7;PAFAH1B2
Cellular senescence	0.537201	0.999995	0	0	1.01015	0.627689	CCND3;TGFB2;CDKN2B;CDK4;IGFBP3;PIK3R1;LIN9;HLA-G;FOXO1
Malaria	0.550303	0.999995	0	0	1.05319	0.629057	TGFB2;HGF;THBS2
Renal cell carcinoma	0.561208	0.999995	0	0	1.0153	0.586505	TGFB2;HGF;TFE3;PIK3R1
Ovarian steroidogenesis	0.563886	0.999995	0	0	1.0312	0.590775	CYP2J2;ADCY3;PRKACB
SNARE interactions in vesicular transport	0.569907	0.999995	0	0	1.06449	0.598543	GOSR2;STX2
Central carbon metabolism in cancer	0.572724	0.999995	0	0	0.999867	0.557277	NTRK3;SIRT6;PIK3R1;SLC1A5
Prolactin signaling pathway	0.572724	0.999995	0	0	0.999867	0.557277	STAT5A;MAPK10;PRL;PIK3R1
Spinocerebellar ataxia	0.576127	0.999995	0	0	0.977491	0.539015	ERN1;MAPK10;TRPC3;WIPI1;PIK3R1;VLDLR;RBPJ;PLCB1
Th17 cell differentiation	0.578261	0.999995	0	0	0.979963	0.536755	STAT5A;MAPK10;RXRA;IRF4;AHR;RUNX1
Neuroactive ligand-receptor interaction	0.579355	0.999995	0	0	0.973025	0.531115	GHSR;EDN2;THRB;GZMA;GABRA3;GRIK3;PRL;SSTR2;GABRG3;GABRG2;SSTR5;GH2;P2RX7;GH1;P2RX4;GHRH;S1PR3;PRSS2;TSHB
Endocrine and other factor-regulated calcium reabsorption	0.590286	0.999995	0	0	0.989842	0.521793	VDR;PLCB1;PRKACB
Nicotinate and nicotinamide metabolism	0.602256	0.999995	0	0	0.999867	0.507005	ENPP1;SIRT6
Epstein-Barr virus infection	0.609259	0.999995	0	0	0.949651	0.470564	MAPK10;CCND3;CDK4;BCL2;PIK3R1;CD58;POLK;RBPJ;B2M;HLA-G;DDB2
Cell adhesion molecules	0.615288	0.999995	0	0	0.942329	0.457655	CD2;CDH1;NRXN3;CNTN2;CD58;PVR;HLA-G;CD99
Starch and sucrose metabolism	0.617727	0.999995	0	0	0.970408	0.467453	ENPP1;PGM2
TNF signaling pathway	0.623099	0.999995	0	0	0.933489	0.441587	MAPK10;CASP7;CREB3L2;BCL3;PGAM5;PIK3R1
Toxoplasmosis	0.623099	0.999995	0	0	0.933489	0.441587	MAPK10;TGFB2;LAMB3;BCL2;LY96;GNAI1
Glioma	0.627644	0.999995	0	0	0.929206	0.432808	CDK4;POLK;PIK3R1;DDB2
Pyrimidine metabolism	0.627901	0.999995	0	0	0.933664	0.434502	UCK2;ENTPD4;ENPP1
Proteoglycans in cancer	0.628807	0.999995	0	0	0.934816	0.43369	CD63;TGFB2;TFAP4;WNT5B;CTSL;HGF;IGF2;MSN;PIK3R1;PRKACB;WNT4
TGF-beta signaling pathway	0.629246	0.999995	0	0	0.926522	0.429195	GREM2;CDKN2B;TGFB2;CHRD;BMP8A
Adrenergic signaling in cardiomyocytes	0.630409	0.999995	0	0	0.928957	0.428608	CREB3L2;CREM;BCL2;PPP2R5A;ADCY3;PLCB1;PRKACB;GNAI1
Spliceosome	0.630409	0.999995	0	0	0.928957	0.428608	U2AF1L5;PHF5A;FUS;TRA2B;ACIN1;U2AF1;SLU7;SNRPA
African trypanosomiasis	0.632731	0.999995	0	0	0.942632	0.431451	APOL1;PLCB1
Aldosterone-regulated sodium reabsorption	0.632731	0.999995	0	0	0.942632	0.431451	PIK3R1;NR3C2
Glutathione metabolism	0.639897	0.999995	0	0	0.916326	0.409092	ODC1;GPX7;SRM
Primary immunodeficiency	0.647271	0.999995	0	0	0.916399	0.398625	IGLL1;RFXANK
Dilated cardiomyopathy	0.647767	0.999995	0	0	0.906062	0.393434	TGFB2;SGCD;SGCB;ADCY3;PRKACB
Bacterial invasion of epithelial cells	0.648305	0.999995	0	0	0.903653	0.391638	ARHGEF26;CDH1;PIK3R1;ACTR3B
Shigellosis	0.654496	0.999995	0	0	0.919564	0.389793	U2AF1L5;GABARAPL1;WIPI1;U2AF1;PIK3R1;ACTR3B;FOXO1;MAPK10;DIAPH1;BCL2;TLN2;CD14;PLCB1
Fc gamma R-mediated phagocytosis	0.656806	0.999995	0	0	0.896166	0.376719	MYO10;PIP5K1B;PIK3R1;ASAP2;ACTR3B
mTOR signaling pathway	0.659644	0.999995	0	0	0.903313	0.375828	PRR5;SEC13;WNT5B;RPS6KA2;PIK3R1;LPIN1;WNT4;ATP6V1B1
Notch signaling pathway	0.663064	0.999995	0	0	0.883506	0.363018	TLE3;DTX2;RBPJ
Choline metabolism in cancer	0.665694	0.999995	0	0	0.886483	0.360732	MAPK10;SLC44A3;DGKD;PIP5K1B;PIK3R1
Glycerophospholipid metabolism	0.665694	0.999995	0	0	0.886483	0.360732	PLPP5;DGKD;PNPLA7;LPIN1;LCLAT1
Long-term depression	0.674234	0.999995	0	0	0.867959	0.34213	PRKG2;PLCB1;GNAI1
Coronavirus disease	0.68034	0.999995	0	0	0.898818	0.346192	MAPK10;RPL3;RPL36AL;RPL34;C9;RPL36A;RPS27L;PIK3R1;RPL28;RSL24D1;RPL26L1;MBL2
Neurotrophin signaling pathway	0.68102	0.999995	0	0	0.875336	0.336272	MAPK10;BDNF;RPS6KA2;NTRK3;BCL2;PIK3R1
Ribosome	0.687469	0.999995	0	0	0.879037	0.329409	RPL3;RPL36AL;RPL34;RPL36A;RPS27L;RPL28;RSL24D1;RPL26L1
Fluid shear stress and atherosclerosis	0.687654	0.999995	0	0	0.874113	0.327329	MAPK10;MEF2C;CTSL;BCL2;PIK3R1;PRKCZ;ASS1
Bladder cancer	0.688147	0.999995	0	0	0.845772	0.31611	CDH1;CDK4
Homologous recombination	0.688147	0.999995	0	0	0.845772	0.31611	POLD4;TOPBP1
Necroptosis	0.694197	0.999995	0	0	0.873169	0.318706	H2AC11;STAT5A;MAPK10;CHMP2B;BCL2;CHMP2A;TNFRSF10B;PGAM5
Chagas disease	0.69972	0.999995	0	0	0.849745	0.303423	MAPK10;TGFB2;PIK3R1;PLCB1;GNAI1
Tryptophan metabolism	0.700878	0.999995	0	0	0.824584	0.293075	TPH2;ALDH2
Cytosolic DNA-sensing pathway	0.706096	0.999995	0	0	0.82443	0.286905	POLR3A;POLR3C;POLR3H
MAPK signaling pathway	0.711632	0.999995	0	0	0.885476	0.301234	MEF2C;TGFB2;MAX;BDNF;HGF;IGF2;CACNA1B;STK3;MAPK10;RPS6KA2;FGF19;MKNK2;CD14;PRKACB;FGF10
Type I diabetes mellitus	0.713174	0.999995	0	0	0.804429	0.271921	CPE;HLA-G
Toll-like receptor signaling pathway	0.715807	0.999995	0	0	0.83249	0.278339	MAPK10;SPP1;LY96;PIK3R1;CD14
Complement and coagulation cascades	0.723118	0.999995	0	0	0.814056	0.263903	CPB2;CFHR1;C9;MBL2
Arginine biosynthesis	0.726199	0.999995	0	0	0.785422	0.251281	ASS1
Histidine metabolism	0.726199	0.999995	0	0	0.785422	0.251281	ALDH2
Insulin secretion	0.731583	0.999995	0	0	0.804086	0.251313	CREB3L2;ADCY3;PLCB1;PRKACB
Basal transcription factors	0.736494	0.999995	0	0	0.766932	0.234569	TAF15;GTF2F2
Glucagon signaling pathway	0.738773	0.999995	0	0	0.807876	0.244596	CREB3L2;PCK1;PLCB1;PRKACB;FOXO1
Proximal tubule bicarbonate reclamation	0.741864	0.999995	0	0	0.749682	0.223847	PCK1
Renin-angiotensin system	0.741864	0.999995	0	0	0.749682	0.223847	ATP6AP2
Long-term potentiation	0.744787	0.999995	0	0	0.772738	0.227692	RPS6KA2;PLCB1;PRKACB
Human cytomegalovirus infection	0.744888	0.999995	0	0	0.846542	0.249325	CDK4;CREB3L2;GNB4;ADCY3;GNG8;PIK3R1;PLCB1;B2M;PRKACB;HLA-G;GNAI1
Carbohydrate digestion and absorption	0.758177	0.999995	0	0	0.732769	0.202858	PIK3R1;PLCB1
Pyruvate metabolism	0.758177	0.999995	0	0	0.732769	0.202858	ALDH2;PCK1
Bile secretion	0.763495	0.999995	0	0	0.766523	0.206845	ABCC3;RXRA;ADCY3;PRKACB
Valine, leucine and isoleucine degradation	0.768428	0.999995	0	0	0.716801	0.188811	ALDH2;BCAT1
Epithelial cell signaling in Helicobacter pylori infection	0.771054	0.999995	0	0	0.73802	0.191883	MAPK10;PTPRZ1;ATP6V1B1
Vascular smooth muscle contraction	0.778394	0.999995	0	0	0.77826	0.194972	PRKCH;EDN2;NPR2;ADCY3;PLCB1;PRKACB
Glycosylphosphatidylinositol (GPI)-anchor biosynthesis	0.783687	0.999995	0	0	0.659615	0.160778	PIGW
Maturity onset diabetes of the young	0.783687	0.999995	0	0	0.659615	0.160778	NKX2-2
GnRH signaling pathway	0.785431	0.999995	0	0	0.740567	0.178864	MAPK10;ADCY3;PLCB1;PRKACB
Rheumatoid arthritis	0.785431	0.999995	0	0	0.740567	0.178864	TGFB2;CTSL;ACP5;ATP6V1B1
Cysteine and methionine metabolism	0.787798	0.999995	0	0	0.686861	0.163825	BCAT1;SRM
Non-alcoholic fatty liver disease	0.789051	0.999995	0	0	0.778948	0.184551	ERN1;MAPK10;CASP7;RXRA;EIF2AK3;IRS2;PIK3R1
Biosynthesis of unsaturated fatty acids	0.796066	0.999995	0	0	0.634211	0.144647	SCD5
Collecting duct acid secretion	0.796066	0.999995	0	0	0.634211	0.144647	ATP6V1B1
Prostate cancer	0.812118	0.999995	0	0	0.708563	0.147459	CREB3L2;BCL2;PIK3R1;FOXO1
Autoimmune thyroid disease	0.814175	0.999995	0	0	0.646354	0.132877	HLA-G;TSHB
Linoleic acid metabolism	0.818739	0.999995	0	0	0.588848	0.117763	CYP2J2
Fanconi anemia pathway	0.822294	0.999995	0	0	0.633891	0.124026	USP1;POLK
Arrhythmogenic right ventricular cardiomyopathy	0.823776	0.999995	0	0	0.667959	0.129488	GJA1;SGCD;SGCB
Hepatitis B	0.824778	0.999995	0	0	0.743492	0.143227	STAT5A;MAPK10;TGFB2;CREB3L2;BCL2;PIK3R1;DDB2
JAK-STAT signaling pathway	0.824778	0.999995	0	0	0.743492	0.143227	STAT5A;GH2;GH1;CCND3;BCL2;PIK3R1;PRL
Ascorbate and aldarate metabolism	0.829113	0.999995	0	0	0.568513	0.106538	ALDH2
Citrate cycle (TCA cycle)	0.829113	0.999995	0	0	0.568513	0.106538	PCK1
beta-Alanine metabolism	0.829113	0.999995	0	0	0.568513	0.106538	ALDH2
Hedgehog signaling pathway	0.837581	0.999995	0	0	0.610348	0.108177	BCL2;PRKACB
Circadian rhythm	0.838894	0.999995	0	0	0.549533	0.0965369	CRY1
Alcoholism	0.84029	0.999995	0	0	0.739653	0.128705	H2AC11;HDAC4;BDNF;CREB3L2;GNB4;GNG8;PRKACB;GNAI1
RNA transport	0.84029	0.999995	0	0	0.739653	0.128705	SEC13;POP7;FUS;GEMIN2;ACIN1;CASC3;PABPC1L2A;SRRM1
Alzheimer disease	0.851534	0.999995	0	0	0.793701	0.12756	WNT5B;EIF2AK3;IRS4;LPL;IRS2;WIPI1;PIK3R1;DKK1;ERN1;MAPK10;BACE2;CASP7;APC;KIF5C;APOE;PLCB1;WNT4
NF-kappa B signaling pathway	0.852241	0.999995	0	0	0.658718	0.10532	BCL2;LY96;CD14;LTBR
Ras signaling pathway	0.859657	0.999995	0	0	0.740878	0.112036	MAPK10;BDNF;HGF;FGF19;IGF2;GNB4;GNG8;PIK3R1;PRKACB;FGF10
Thermogenesis	0.859657	0.999995	0	0	0.740878	0.112036	SMARCD2;RPS6KA2;CREB3L2;DPF1;ZNF516;BMP8A;ADCY3;PRKG2;SIRT6;PRKACB
Human immunodeficiency virus 1 infection	0.861329	0.999995	0	0	0.729299	0.108869	MAPK10;BCL2;GNB4;GNG8;PIK3R1;B2M;HLA-G;GNAI1;CUL4B
Chemokine signaling pathway	0.863814	0.999995	0	0	0.715304	0.104719	GNB4;ADCY3;GNG8;PIK3R1;PLCB1;PRKACB;PRKCZ;GNAI1
Propanoate metabolism	0.865006	0.999995	0	0	0.499496	0.0724361	ACSS3
Influenza A	0.867363	0.999995	0	0	0.698058	0.0993323	DNAJC3;CCND3;RSAD2;CDK4;TNFRSF10B;PIK3R1;PRSS2
Kaposi sarcoma-associated herpesvirus infection	0.867447	0.999995	0	0	0.711399	0.101161	MAPK10;RCAN1;GABARAPL1;CDK4;GNB4;GNG8;PIK3R1;HLA-G
Arachidonic acid metabolism	0.870716	0.999995	0	0	0.558475	0.0773148	CYP2J2;GPX7
ErbB signaling pathway	0.870982	0.999995	0	0	0.602535	0.0832307	STAT5A;MAPK10;PIK3R1
Phagosome	0.872335	0.999995	0	0	0.676293	0.0923691	CTSL;CD14;THBS2;HLA-G;MBL2;ATP6V1B1
Taste transduction	0.87602	0.999995	0	0	0.595244	0.07879	GABRA3;PLCB1;PRKACB
Herpes simplex virus 1 infection	0.880487	0.999995	0	0	0.794711	0.101151	ZNF540;ZNF275;SP100;ZNF460;ZNF160;EIF2AK3;EIF2AK4;PIK3R1;ZNF3;ZNF8;HLA-G;ZNF805;ZNF649;ZNF417;BCL2;ZNF316;ZNF667;ZNF780A;ZNF302;ZNF587;ZFP37;B2M;ZNF597
Pathogenic Escherichia coli infection	0.881199	0.999995	0	0	0.696194	0.0880488	MAPK10;CASP7;SEC24A;MYO10;MYO5B;TNFRSF10B;SEC24D;ACTR3B
Regulation of actin cytoskeleton	0.88137	0.999995	0	0	0.708134	0.0894217	DIAPH1;APC;FGF19;PIP4K2A;MSN;PIP5K1B;PIK3R1;ACTR3B;FGF10
Lysine degradation	0.882137	0.999995	0	0	0.540107	0.0677336	ALDH2;PLOD3
Calcium signaling pathway	0.885076	0.999995	0	0	0.714801	0.0872641	P2RX7;P2RX4;HGF;FGF19;NTRK3;CACNA1B;ADCY3;PLCB1;PRKACB;FGF10
Hepatitis C	0.890645	0.999995	0	0	0.653725	0.0757076	RXRA;RSAD2;CDK4;EIF2AK3;PIK3R1;EIF2AK4
Allograft rejection	0.893365	0.999995	0	0	0.445402	0.0502233	HLA-G
Hypertrophic cardiomyopathy	0.894469	0.999995	0	0	0.567756	0.0633191	TGFB2;SGCD;SGCB
Leukocyte transendothelial migration	0.896786	0.999995	0	0	0.598515	0.0652008	MSN;PIK3R1;CD99;GNAI1
Yersinia infection	0.897879	0.999995	0	0	0.623269	0.0671384	MAPK10;RPS6KA2;PIP5K1B;PIK3R1;ACTR3B
Th1 and Th2 cell differentiation	0.902736	0.999995	0	0	0.554938	0.0567843	STAT5A;MAPK10;RBPJ
Glycine, serine and threonine metabolism	0.905227	0.999995	0	0	0.422516	0.0420695	CHDH
Fc epsilon RI signaling pathway	0.906725	0.999995	0	0	0.499057	0.0488656	MAPK10;PIK3R1
Salmonella infection	0.909035	0.999995	0	0	0.687551	0.0655733	MAPK10;CASP7;ARHGEF26;KIF5C;DYNLT3;BCL2;LY96;TNFRSF10B;CD14;ACTR3B
Amphetamine addiction	0.911029	0.999995	0	0	0.491582	0.045806	CREB3L2;PRKACB
Pathways of neurodegeneration	0.912368	0.999995	0	0	0.758681	0.0695796	GABARAPL1;DNAH1;TRPC3;WNT5B;BDNF;FUS;EIF2AK3;CACNA1B;GPX7;WIPI1;DKK1;ERN1;MAPK10;CASP7;APC;KIF5C;CHMP2B;BCL2;PLCB1;RAB8A;WNT4
Staphylococcus aureus infection	0.914042	0.999995	0	0	0.536756	0.0482431	KRT18;KRT35;MBL2
RIG-I-like receptor signaling pathway	0.915146	0.999995	0	0	0.484327	0.0429462	MAPK10;AZI2
Graft-versus-host disease	0.915771	0.999995	0	0	0.401862	0.0353595	HLA-G
Fat digestion and absorption	0.920595	0.999995	0	0	0.392273	0.0324549	CEL
Fatty acid degradation	0.920595	0.999995	0	0	0.392273	0.0324549	ALDH2
Cell cycle	0.929064	0.999995	0	0	0.548347	0.0403463	CCND3;TGFB2;CDKN2B;CDK4
Phospholipase D signaling pathway	0.930277	0.999995	0	0	0.574987	0.0415561	DGKD;ADCY3;PIP5K1B;PIK3R1;PLCB1
Osteoclast differentiation	0.936793	0.999995	0	0	0.534887	0.0349245	MAPK10;TGFB2;ACP5;PIK3R1
Intestinal immune network for IgA production	0.940875	0.999995	0	0	0.350449	0.021358	LTBR
C-type lectin receptor signaling pathway	0.941145	0.999995	0	0	0.488692	0.0296431	MAPK10;BCL3;PIK3R1
T cell receptor signaling pathway	0.941145	0.999995	0	0	0.488692	0.0296431	MAPK10;CDK4;PIK3R1
Oocyte meiosis	0.941512	0.999995	0	0	0.526272	0.0317174	RPS6KA2;PPP2R5A;ADCY3;PRKACB
RNA degradation	0.944923	0.999995	0	0	0.427513	0.0242195	DHX36;PABPC1L2A
Tuberculosis	0.948704	0.999995	0	0	0.566615	0.029837	MAPK10;TGFB2;VDR;BCL2;RFXANK;CD14
B cell receptor signaling pathway	0.950032	0.999995	0	0	0.416645	0.0213573	PIK3R1;PIK3AP1
NOD-like receptor signaling pathway	0.950441	0.999995	0	0	0.563347	0.0286345	MAPK10;P2RX7;GABARAPL1;BCL2;SUGT1;PLCB1
Peroxisome	0.952413	0.999995	0	0	0.411415	0.0200591	ABCD4;DDO
Huntington disease	0.966015	0.999995	0	0	0.611433	0.0211406	ERN1;MAPK10;DNAH1;KIF5C;BDNF;CREB3L2;CACNA1B;GPX7;WIPI1;PLCB1;BBC3
Signaling pathways regulating pluripotency of stem cells	0.966507	0.999995	0	0	0.472913	0.0161106	WNT5B;APC;PIK3R1;WNT4
VEGF signaling pathway	0.969105	0.999995	0	0	0.283818	0.00890678	PIK3R1
Mineral absorption	0.970876	0.999995	0	0	0.278993	0.00824605	VDR
Steroid hormone biosynthesis	0.972545	0.999995	0	0	0.274329	0.00763691	SULT2B1
IL-17 signaling pathway	0.97372	0.999995	0	0	0.357524	0.00952142	MAPK10;IL17RB
Amyotrophic lateral sclerosis	0.977126	0.999995	0	0	0.606555	0.0140357	GABARAPL1;SEC13;DNAH1;FUS;EIF2AK3;GPX7;WIPI1;ERN1;KIF5C;CHMP2B;BCL2;ANG;RAB8A
Diabetic cardiomyopathy	0.97742	0.999995	0	0	0.499846	0.0114157	MAPK10;TGFB2;GFPT1;PIK3R1;PLCB1;PRKCZ
Inflammatory bowel disease	0.97832	0.999995	0	0	0.257128	0.00563595	TGFB2
Hematopoietic cell lineage	0.979557	0.999995	0	0	0.339004	0.00700219	CD2;CD14
Viral protein interaction with cytokine and cytokine receptor	0.980563	0.999995	0	0	0.335527	0.0065859	TNFRSF10B;LTBR
Natural killer cell mediated cytotoxicity	0.982207	0.999995	0	0	0.385053	0.00691283	TNFRSF10B;PIK3R1;HLA-G
Adherens junction	0.984787	0.999995	0	0	0.235014	0.00360267	CDH1
MicroRNAs in cancer	0.985001	0.999995	0	0	0.545955	0.00825078	HDAC4;ZEB2;TGFB2;APC;BCL2;IGF2BP1;TNR;IRS2;PIK3R1;FOXP1
Ubiquitin mediated proteolysis	0.98825	0.999995	0	0	0.359585	0.00425015	UBE2E2;DDB2;CUL4B
Metabolism of xenobiotics by cytochrome P450	0.988677	0.999995	0	0	0.219288	0.00249716	AKR7A3
Leishmaniasis	0.989326	0.999995	0	0	0.216391	0.00232208	TGFB2
Prion disease	0.989504	0.999995	0	0	0.494509	0.00521795	MAPK10;KIF5C;C9;CREB3L2;EIF2AK3;CACNA1B;PIK3R1;PRKACB
PD-L1 expression and PD-1 checkpoint pathway in cancer	0.994747	0.999995	0	0	0.186764	0.000983691	PIK3R1
Cytokine-cytokine receptor interaction	0.995286	0.999995	0	0	0.456062	0.00215507	GH2;GH1;TGFB2;BMP8A;TNFRSF10B;PRL;LTBR;IL17RB
Neutrophil extracellular trap formation	0.995341	0.999995	0	0	0.35445	0.00165517	H2AC11;HDAC4;PIK3R1;PLCB1
Parkinson disease	0.996229	0.999995	0	0	0.404226	0.00152723	ERN1;MAPK10;KIF5C;EIF2AK3;PRKACB;GNAI1
Systemic lupus erythematosus	0.996809	0.999995	0	0	0.246769	0.000788705	H2AC11;C9
Drug metabolism	0.998291	0.999995	0	0	0.153445	0.000262527	UCK2
Oxidative phosphorylation	0.999609	0.999995	0	0	0.124217	4.86191e-05	ATP6V1B1
Olfactory transduction	0.999995	0.999995	0	0	0.148376	6.69187e-07	ADCY3;PRKG2;CNGA3;PRKACB
