# Supplementary material for: Proteogenomic landscape and clinical characterization of GH-producing pituitary adenomas/somatotroph pituitary neuroendocrine tumors
Source: Commun Biol. 2022 Nov 27;5:1304. doi: 10.1038/s42003-022-04272-1 (PMC9701206; doi:10.1038/s42003-022-04272-1)
Supplement: Supplementary file 8 — Supplementary Data 5 [file 42003_2022_4272_MOESM8_ESM.xlsx]

## Sheet: Supplementary Data 5
Supplementary Data 5. Gene ontology terms of molecular groups that showed significant expression fluctuations with and without GNAS mutations in proteomics.
Analysis Type:	PANTHER Overrepresentation Test (Released 20200728)
Annotation Version and Release Date:	GO Ontology database DOI: 10.5281/zenodo.4437524 Released 2021-01-01
Analyzed List:	upload_1 (Homo sapiens)
Reference List:	Homo sapiens (all genes in database)
Test Type:	FISHER
Correction:	FDR
GO molecular function complete	Homo sapiens - REFLIST (20595)	upload_1 (455)	upload_1 (expected)	upload_1 (over/under)	upload_1 (fold Enrichment)	upload_1 (raw P-value)	upload_1 (FDR)
tau protein binding (GO:0048156)	45	7	0.99	+	7.04	0.000122	0.0215
NADP binding (GO:0050661)	53	7	1.17	+	5.98	0.000303	0.0498
cadherin binding (GO:0045296)	323	23	7.14	+	3.22	2.14e-06	0.00146
cell adhesion molecule binding (GO:0050839)	538	28	11.89	+	2.36	5e-05	0.0126
cytoskeletal protein binding (GO:0008092)	990	42	21.87	+	1.92	9.65e-05	0.0177
RNA binding (GO:0003723)	1683	70	37.18	+	1.88	4.87e-07	0.000388
nucleotide binding (GO:0000166)	2162	78	47.76	+	1.63	2.08e-05	0.00905
nucleoside phosphate binding (GO:1901265)	2163	78	47.79	+	1.63	2.1e-05	0.00836
identical protein binding (GO:0042802)	2079	74	45.93	+	1.61	5.9e-05	0.0123
anion binding (GO:0043168)	2412	84	53.29	+	1.58	3.59e-05	0.0107
hydrolase activity (GO:0016787)	2557	89	56.49	+	1.58	2.16e-05	0.00795
small molecule binding (GO:0036094)	2492	86	55.06	+	1.56	3.47e-05	0.0111
catalytic activity (GO:0003824)	5761	184	127.28	+	1.45	1.94e-08	1.86e-05
protein binding (GO:0005515)	14300	381	315.93	+	1.21	4.51e-12	2.16e-08
binding (GO:0005488)	16487	417	364.24	+	1.14	2.24e-11	5.35e-08
molecular_function (GO:0003674)	18234	441	402.84	+	1.09	1.65e-10	2.63e-07
DNA binding (GO:0003677)	2481	26	54.81	−	0.47	9.82e-06	0.00521
sequence-specific DNA binding (GO:0043565)	1697	16	37.49	−	0.43	8.45e-05	0.0168
double-stranded DNA binding (GO:0003690)	1687	15	37.27	−	0.4	3.78e-05	0.0106
sequence-specific double-stranded DNA binding (GO:1990837)	1593	14	35.19	−	0.4	5.23e-05	0.0125
transcription regulatory region sequence-specific DNA binding (GO:0000976)	1530	13	33.8	−	0.38	5.41e-05	0.0123
regulatory region nucleic acid binding (GO:0001067)	1532	13	33.85	−	0.38	5.43e-05	0.0118
cis-regulatory region sequence-specific DNA binding (GO:0000987)	1227	10	27.11	−	0.37	0.000249	0.0426
RNA polymerase II transcription regulatory region sequence-specific DNA binding (GO:0000977)	1434	11	31.68	−	0.35	3.06e-05	0.0104
DNA-binding transcription factor activity, RNA polymerase II-specific (GO:0000981)	1400	10	30.93	−	0.32	1.61e-05	0.00767
DNA-binding transcription factor activity (GO:0003700)	1454	10	32.12	−	0.31	6.19e-06	0.0037
Unclassified (UNCLASSIFIED)	2361	14	52.16	−	0.27	1.65e-10	1.97e-07
G protein-coupled receptor activity (GO:0004930)	885	4	19.55	−	0.2	4.56e-05	0.0121
olfactory receptor activity (GO:0004984)	441	0	9.74	−	<0.01	9.57e-05	0.0183
