# Supplementary material for: Proteogenomic landscape and clinical characterization of GH-producing pituitary adenomas/somatotroph pituitary neuroendocrine tumors
Source: Commun Biol. 2022 Nov 27;5:1304. doi: 10.1038/s42003-022-04272-1 (PMC9701206; doi:10.1038/s42003-022-04272-1)
Supplement: Supplementary file 9 — Supplementary Data 6 [file 42003_2022_4272_MOESM9_ESM.xlsx]

## Sheet: Figure 1
Figure 1b					Figure 1c
age	IGF-1 (SD score)	Knosp scale	GNAS mutation		GH change octreotide	Volume	Knosp	GNAS mutation
21	3.7	1	mut		-48.637	6249	1	mut
22	6.3	3	mut		-59.359	4736	3	mut
39	9.9	2	mut		-94.15	392	2	mut
74	9.5	3	mut		-93.047	905	3	mut
40	6.7	0	mut		-91.327	1105	0	mut
40	5.7	1	mut		ND	4531	1	mut
41	13.1	2	mut		-88.866	412	2	mut
34	7	3	mut		-89.007	5079	3	mut
23	6	1	mut		-93.222	3320	1	mut
19	3.4	2	mut		-94.504	1905	2	mut
51	6.6	0	mut		-73.482	345	0	mut
47	8.2	1	mut		-86.848	2175	1	mut
28	3.9	0	mut		-0.469	6210	0	mut
36	11.1	1	mut		-0.935	1092	1	mut
50	5.3	1	mut		-92	2838	1	mut
58	6.5	4	mut		-99.172	6299	4	mut
59	3.4	2	mut		-97.005	1054	2	mut
22	4	0	mut		-74.92	1471	0	mut
58	6.9	0	mut		-77.778	113	0	mut
62	5.6	2	mut		-91.349	335	2	mut
49	7.5	0	mut		-94.97	1135	0	mut
45	6.8	1	mut		-96.512	392	1	mut
60	5.8	0	mut		-72.881	147	0	mut
30	7.6	0	mut		-96.203	969	0	mut
49	9.4	0	mut		-93.354	1364	0	mut
39	9.7	0	mut		ND	240	0	mut
73	6.9	2	mut		-88.71	440	2	mut
38	3.1	1	mut		-75.921	312	1	mut
42	13	1	mut		-98.28	2668	1	mut
45	7	1	mut		-94.973	1302	1	mut
46	6.2	1	mut		-95.839	2115	1	mut
57	7.6	0	mut		-91.854	516	0	mut
36	7.5	1	mut		-97.855	3314	1	mut
64	6.6	0	mut		-88.571	136	0	mut
41	10.2	0	mut		-53.191	3666	0	mut
31	ND	2	mut		ND	847	2	mut
65	3.7	1	mut		-56.14	99	1	mut
74	6.2	3	mut		-89.557	582	3	mut
49	8.6	2	mut		-95.091	764	2	mut
68	5.7	1	mut		-22.514	357	1	mut
42	7.7	2	mut		-82.977	2357	2	mut
67	6.3	2	mut		-82.302	793	2	mut
59	10	3	mut		-82.327	2040	3	mut
59	4.8	2	mut		-98.626	3093	2	mut
62	6.8	1	mut		-97.668	775	1	mut
62	5.3	1	mut		-59.799	6410	1	mut
58	7.3	1	mut		-93.909	796	1	mut
47	7.1	2	mut		-80.032	494	2	mut
55	4.4	1	mut		-89.854	280	1	mut
28	5.5	2	mut		-50.69	6312	2	mut
43	8	0	mut		-84.949	399	0	mut
53	8.9	3	mut		-95.029	1926	3	mut
74	4.9	2	mut		-89.704	546	2	mut
34	11	0	mut		-0.16	140	0	mut
62	8.7	1	mut		-0.708	160	1	mut
57	5.9	1	mut		-0.937	2240	1	mut
29	1.6	2	mut		-0.915	10353	2	mut
65	9.6	0	mut		-0.898	400	0	mut
77	9.7	0	mut		-0.69	5780	0	mut
39	6.2	1	mut		-0.917	16576	1	mut
54	6.4	1	mut		-95.813	1382	1	mut
18	4.2	2	mut		-94.015	5502	2	mut
30	6.9	3	mut		-97.573	10732	3	mut
48	7.7	1	mut		-87.203	338	1	mut
57	8.2	1	mut		-95.773	5599	1	mut
68	6	0	mut		-92.824	4725	0	mut
41	7.6	0	mut		-98.608	3666	0	mut
54	7.2	0	mut		-94.269	524	0	mut
66	6	3	mut		-94.9	1633	3	mut
32	7.4	2	WT		-92.987	6262	2	WT
42	6.4	4	WT		-25.633	5237	4	WT
64	0.8	1	WT		-76.064	1904	1	WT
54	7.4	3	WT		-48	5072	3	WT
37	7.5	3	WT		-93.468	2320	3	WT
38	6.7	1	WT		-88.605	632	1	WT
44	4.2	0	WT		-98.229	914	0	WT
66	7.2	1	WT		-70.833	4480	1	WT
45	6.1	3	WT		-8.434	1499	3	WT
56	5.9	2	WT		-93.734	688	2	WT
70	11.3	2	WT		-87.582	1661	2	WT
42	5.4	1	WT		-82.803	290	1	WT
70	8.6	1	WT		-88.366	3136	1	WT
38	13.2	1	WT		-91.87	286	1	WT
38	12.3	0	WT		-95.943	708	0	WT
38	9.4	1	WT		-89.867	1070	1	WT
61	5.1	0	WT		-73.684	1952	0	WT
65	11	1	WT		-65.861	4345	1	WT
24	4.9	2	WT		-47.089	14166	2	WT
50	7.3	4	WT		-76.806	3419	4	WT
47	8.6	4	WT		-90.725	12218	4	WT
46	5.8	3	WT		-82.058	4298	3	WT
57	7	3	WT		-87.914	2526	3	WT
69	4.7	3	WT		-85.452	1491	3	WT
53	9	0	WT		-97.729	868	0	WT
68	4.2	0	WT		ND	276	0	WT
41	6.7	4	WT		-97.411	23381	4	WT
50	8.4	2	WT		-91.204	1091	2	WT
41	5.1	1	WT		-68.182	9160	1	WT
67	6.3	2	WT		-89.717	1047	2	WT
69	6.9	4	WT		-81.238	22387	4	WT
31	10.9	2	WT		-85.803	1477	2	WT
68	2.4	1	WT		ND	719	1	WT
46	10	3	WT		-76.897	1835	3	WT
42	10.8	1	WT		-94.363	3173	1	WT
58	8.5	2	WT		-92.715	1011	2	WT
43	3.7	3	WT		-70	8646	3	WT
40	9.1	3	WT		-31.307	2996	3	WT
30	3.1	3	WT		-58.779	4745	3	WT
59	7.3	1	WT		-92.247	7167	1	WT
53	7.1	3	WT		-97.041	2328	3	WT
41	7.8	4	WT		-79.024	7602	4	WT
39	5.1	1	WT		-83.993	3041	1	WT
40	5.5	2	WT		-93.342	5198	2	WT
55	4.6	3	WT		-86.842	3070	3	WT
64	5	1	WT		-52.022	1276	1	WT
58	8	1	WT		-0.96	672	1	WT
43	10.9	1	WT		-0.861	2520	1	WT
35	10.6	3	WT		-0.922	9072	3	WT
50	8.2	1	WT		-0.784	162	1	WT
63	5.3	0	WT		-0.895	150	0	WT
24	9	1	WT		-0.14	1092	1	WT

## Sheet: Figure 2
Figure 2e NR5A1				Figure 2e GATA2				Figure 2e TBX19				Figure 2e POU1F1				Figure 2f NR5A1				Figure 2f GATA2				Figure 2f TBX19				Figure 2f POU1F1
NF	GH(GNAS wt)	GH(GNAS mut)		NF	GH(GNAS wt)	GH(GNAS mut)		NF	GH(GNAS wt)	GH(GNAS mut)		NF	GH(GNAS wt)	GH(GNAS mut)		NF	GH(GNAS wt)	GH(GNAS mut)		NF	GH(GNAS wt)	GH(GNAS mut)		NF	GH(GNAS wt)	GH(GNAS mut)		NF	GH(GNAS wt)	GH(GNAS mut)
33.7401	7.03689	0		85.0436	1.00527	0.413913		3.69755	3.01581	15.7287		1.38658	118.119	109.273		2558718	3868117	60439.1		2069675	156703	46960.7		92451.3	23563.3	33845.2		1658679	120806800	176936700
0	0	5.89073		2.4113	0.841822	12.8525		199.173	4.63002	46.5903		1.92904	111.12	104.962		132769	64522.9	269816		36253.7	32597.5	168658		1569114	39239.2	298860		1104357	112950400	76690960
22.045	1.53144	0.521912		52.9854	1.02096	0.521912		3.09404	2.04193	3.65338		3.86755	104.138	118.996		2805091	43829.3	159942		2605049	135360	41723.2		26295.8	46327.1	44284.7		2003568	186376200	205142000
2.67757	15.4402	0		6.69391	1.8165	0.449208		4.01635	2.72475	7.18733		1.78504	82.1966	89.8416		156260	6786137	98063.4		170162	36120.1	75045.2		40594.2	10810.2	105502		612575	160577500	172627900
26.5437	0.426048	0		25.364	0.426048	0.816529		0.589861	2.98233	4.49091		0.589861	60.9248	97.9835		5720335	85433.6	82791.5		1397419	65019.6	253.43		42727.2	72219.7	7940.92		979723	187410000	152084200
33.0979	2.61494	0		51.0986	0.522988	0.931241		2.90333	4.70689	13.0374		0.580665	69.0344	110.818		3447420	81192.4	444482		2429667	110510	43324.5		20840.1	8894.19	106604		935210	180494100	116328300
15.0607	0.483557	0		37.4088	0.967114	0.873815		1.94331	10.1547	19.2239		0.971657	66.2473	109.227		2802438	38022.2	320033		2757164	157205	34354.5		102959	138974	18776.9		1452275	98939110	128888800
37.8255	4.22896	0.528684		43.9387	6.34344	3.70079		5.34905	9.72661	17.9753		7.64151	73.161	62.9134		7243654	101791	324331		1068340	197482	93491.9		26426	15530.1	88729.8		1570661	86786230	93793910
0	0	0		2.90178	1.0528	0		221.365	17.3713	6.8734		0.829081	115.808	132.71		420997	61199.9	286998		0	267731	0		1944312	34510.4	167090		3468781	246986100	111376100
21.668	0	0		8.33384	0.908371	1.95302		7.91714	3.1793	6.83556		0	77.6657	105.463		2261186	296995	372896		320993	109443	15254.7		59846.7	12675.1	17212.6		682856	98947480	203281500
39.3794	27.3373	0		35.4969	0.926687	0.516937		5.5464	2.78006	12.9234		0.554639	86.6452	113.726		6759277	1933024	394168		927893	24930.8	32541.8		26048.7	20770.1	48361		1203347	139291500	137542000
31.345	19.5272	3.80869		19.9881	4.88181	4.65506		6.35986	5.85817	6.771		0.908551	38.0781	78.2897		4957932	2211738	113193		153819	221982	341989		59019.4	11138.6	24574.6		662353	65406350	101270700
31.3797	0	0.501423		8.43036	0.4961	1.00284		4.68353	4.4649	3.00854		2.34177	76.3994	101.789		6966432	100701	438667		45725.5	58444.9	14535.6		47185.3	0	97152.8		598988	58417360	86841510
19.666	0	0		20.1342	0.511497	0		7.4918	4.60348	2.22942		15.4518	141.685	50.8309		4844845	191977	129427		790906	220398	36470.4		13573.7	0	49075.5		15527010	183016900	84416130
20.5145	1.34109	0.885364		36.0255	3.57625	1.32805		4.00283	16.5401	8.41096		1.00071	46.9383	82.7815		9104691	192628	94946		1182925	214046	206306		36829.5	0	37312.6		434668	55247540	63305950
40.4116	0	0.39643		26.6125	1.84752	0.39643		3.94259	3.69503	2.77501		0	59.1205	68.9788		19517530	38966.1	545360		1435866	113707	0		75468.9	0	92709.3		242618	55022220	150270000
0	1.11208	0		169.291	1.11208	0		11.7622	3.33623	10.5777		0.420077	102.311	110.008		139771	85573.4	1495821		14450410	185006	154719		67143.4	46241.8	65956.2		734425	208462900	128236900
0	0	0		6.71762	3.06184	1.28329		159.642	3.49925	6.41644		0	54.2384	62.0256		379623	131595	1137674		10000.4	20815.2	15576		2459116	73526.7	78621.4		947501	54334420	129774300
16.3637	20.6615	1.41393		22.3141	3.44358	10.8402		2.47934	11.6221	32.5205		4.95869	107.612	60.7992		3553917	4936726	202704		941745	208203	154647		32538.1	204318	63091.1		2422320	140488600	95641970
10.0529	0.39413	0.408242		39.0291	0.39413	1.22473		5.9135	8.67085	6.94012		0.59135	89.0733	88.9968		2968598	409698	161932		1163344	18545	76889.5		31665.8	5564.97	21468.9		310513	92287670	61738620
1.02111	11.8793	0.731581		39.8234	4.94972	0		10.2111	0.989944	4.0237		4.08445	38.6078	96.5687		869158	5021779	128775		866061	91362.9	147740		83137.7	41958.5	21506.1		889373	69712990	203139600
23.6343	2.02523	0		5.74888	0	1.03449		0.638765	7.69588	16.5519		3.19382	98.8313	97.2423		2728737	67000.3	366269		30965.7	77945.4	81279.6		201029	18552.8	0		2303282	153525000	69969490
17.338	25.7284	0		21.9275	1.44948	2.61125		5.09942	2.17423	19.3233		2.03977	64.1397	89.3048		2576606	2415031	72221.8		1151213	31051.8	136553		19711.3	182224	15164.6		434346	56959560	152605100
36.4844	32.1124	0.454346		25.3535	0.812973	1.81738		0.618379	3.25189	21.8086		0.618379	60.5665	112.223		7437967	3136943	172277		698328	44284.1	144638		78974.7	21167.9	2901.97		1117129	85776100	107050300
44.8353	0	0.762947		71.096	2.07228	1.52589		1.92151	4.14455	9.91831		0.640504	143.816	77.0576		7693275	537895	753.12		1951744	345921	223282		8947.84	64994.1	50874.6		633075	342508100	163593200
0	0	1.03236		1.65326	0	7.22651		240.962	13.5437	38.7135		0	84.0646	90.3314		259355	119469	92206.6		23024	206748	148896		4045038	14368.6	267658		1413684	137831700	90098810
35.7173	23.9387	1.57601		30.5534	1.56975	7.88003		4.30329	6.279	10.5067		8.60658	79.6648	89.8324		12869320	4545526	86517.4		1023071	24804	291447		24928.9	23809.5	6485.25		3072586	118920400	142229100
38.1191	25.6906	0.847555		36.5526	0	0.423778		3.65526	4.28177	5.50911		2.6109	75.4662	73.3135		12273210	2943680	320450		1364051	159361	0		31771.2	99325.5	110639		1005135	59591480	118431500
0.760533	0			23.9568	0			3.04213	16.3266			97.7284	111.488			329872	97388.8			662939	185358			86718.9	29970.2			33510680	126713600
27.433	0.483577			22.2076	0.967155			2.61266	6.77008			1.9595	118.476			6622319	800152			800237	200059			33606.2	104014			819692	103853100
26.8141	0.423342			44.4871	2.54005			7.31295	7.19681			0	127.003			114162	124285			11051.2	193387			171838	13066.1			6782152	130307500
0	0.387909			23.9175	0			88.9106	15.9043			1.03989	93.8739			266918	518667			201045	18744.5			2916570	23278.3			1765967	135921600
0	0.942408			9.27095	2.82722			46.3547	3.29843			19.2041	61.7277			230632	135135			57267.6	57252.4			44413.2	86748			7418849	122531400
0	17.8062			2.9889	1.21406			159.532	3.64217			0.373612	74.4622			127946	3697343			81477.3	59311.2			1644202	0			5533593	97861540
0				149.645				7.9929				0.44405				300650				3641388				111590				1213672
20.1289				48.2157				3.74491				2.34057				6042732				1334358				35677.8				706910
23.4639				27.6352				4.17135				1.56426				5417209				1113040				11556.5				332988
30.14				33.1046				4.94099				0				8055909				1347199				7762.61				370849
26.7434				32.315				1.67147				0.557155				3174547				1227944				7902.31				675341
28.0799				11.7754				3.17031				0				7972931				148560				47858				753524
25.6081				33.543				3.60678				0				7228019				1588891				13141.9				605840
0				1.51468				127.612				0				175574				59601				4114648				271228
16.2417				39.2177				3.16911				0.792277				4356897				1500858				22157				575326
28.9365				7.82067				8.99377				0.391033				6025480				89213.6				35519.7				399354

## Sheet: Figure 4
Figure 4a SSTR2						Figure 4b GH						Figure 4c CAM5.2					Figure 4d TBX19				Figure 4e Pou1F1				Figure 4f AIP				Figure 4g SSTR2				Figure 4h SSTR5				Figure 4i SSTR2/5 ratio				Figure 4j SIGMAR1				Figure 4k ADGRV1				Figure 4l SORCS3
	score3	score2	score1	score0			score3	score2	score1	score0			densely granulated adenoma	sparsely granulated adenoma	negative		NFPA	GNAS-WT	GNAS-MT		NFPA	GNAS-WT	GNAS-MT		NFPA	GNAS-WT	GNAS-MT		NFPA	GNAS-WT	GNAS-MT		NFPA	GNAS-WT	GNAS-MT		NFPA	GNAS-WT	GNAS-MT		NFPA	GNAS-WT	GNAS-MT		NFPA	GNAS-WT	GNAS-MT		NFPA
GNAS-WT	64	26	8	2		GNAS-WT	59.6154	17.3077	17.3077	5.76923		GNAS-WT	65.3846	17.3077	17.3077		4.96592	4.37225	4.52951		6.21976	8.08209	8.24782		7.92299	7.90859	7.83234		0	5.58096	6.1968		4.32448	6.68764	5.73716		0	0.0782214	2.88162		6.36319	5.59895	5.84736		4.37181	5.09106	5.4488		6.2008
GNAS-MT	67.6923	23.0769	6.15385	3.07692		GNAS-MT	68.1159	14.4927	14.4927	2.89855		GNAS-MT	72.4638	20.2899	7.24638		6.19565	4.66584	5.47547		6.04311	8.27039	7.88474		7.87732	7.79611	7.64231		0	4.24661	5.35276		5.28723	6.42744	5.69146		0	0.006594	0.458463		6.08073	5.81472	5.87898		5.23406	5.11071	4.93695		5.88682
																	4.4199	4.03387	4.64626		6.3018	8.20568	8.31205		8.04851	7.69513	7.76832		3.89619	5.54177	5.64343		4.62156	6.64806	6.5199		0.188186	0.0782909	0.132902		6.53482	5.16903	5.3565		4.68384	5.42752	5.48477		5.68252
																	4.60847	4.85866	5.02326		5.78716	8.27279	8.23711		7.93823	7.69893	7.85793		5.76902	5.39522	5.6985		4.53234	6.74798	6.12202		17.2462	0.0443852	0.377123		6.77827	5.81825	5.3658		5.3288	5.16557	6.08531		5.66051
																	4.63072	3.94916	3.89993		5.9911	8.25646	8.18208		8.05044	7.77911	7.64256		0	5.13042	5.50984		5.56497	6.79512	5.82572		0	0.0216424	0.483191		6.28849	5.79306	5.55419		5.22735	4.98305	5.1533		5.99574
																	4.31892	4.1912	5.02778		5.97091	7.93845	8.06569		7.88925	7.8408	7.81073		3.22175	4.72591	5.63971		5.32357	6.42475	6.50756		0.00790535	0.0200056	0.135564		6.29867	5.95828	5.33657		4.88087	5.03424	5.4788		5.84859
																	5.01267	4.53796	4.27365		6.16205	8.39267	8.11022		7.69632	7.65962	7.81641		0	0	5.77127		5.43734	6.70048	5.34792		0	0	2.65064		6.31747	5.96374	5.67385		4.81894	5.53002	5.57702		6.28864
																	4.42205	4.31746	4.94807		6.19608	8.14392	7.97217		7.95259	7.82679	7.7377		4.08223	4.53224	0		5.11623	5.63134	6.15609		0.0924637	0.0795959	0		6.35826	6.10315	5.69743		5.09024	5.16909	5.40191		5.60874
																	6.28877	4.04687	4.23587		6.54018	7.81562	8.3081		7.76764	7.68511	7.78179		0	4.84525	5.96512		4.89614	5.96473	5.46768		0	0.0759489	3.1437		6.34622	5.95928	0		4.41638	4.58797	5.64747		6.02031
																	4.77705	0	4.6845		5.83433	7.76654	8.13844		7.78284	7.89864	7.63589		0	5.55312	5.96506		5.18298	6.59419	6.47901		0	0.0909766	0.306228		6.49075	6.03471	5.55873		5.13391	5.54961	0		6.58624
																	4.4158	0	4.3905		6.08039	7.74231	8.00548		8.07768	7.58078	7.85637		0	0	5.36665		3.9496	6.0595	6.38322		0	0	0.0962554		6.24069	5.45365	4.5506		4.76941	4.35224	4.55817		6.0594
																	4.771	0	4.98746		5.82109	7.74054	7.93873		7.80346	7.87189	7.73744		0	5.95702	0		4.8875	6.56744	6.34002		0	0.245233	0		6.27315	6.16546	5.62163		5.22422	4.73753	4.13025		5.90124
																	4.67382	4.66504	4.69087		5.77742	8.31903	7.92643		7.97944	7.73431	7.9116		4.54883	5.7215	0		4.3281	6.27459	6.21796		1.66243	0.279843	0		6.51356	6.02932	5.16356		5.10645	5.25732	5.14543		7.37691
																	4.13273	4.86645	4.57187		7.19109	7.73508	7.80144		7.73174	7.75979	7.805		0	6.5522	4.62007		5.37979	5.82972	5.75835		0	5.27813	0.0727285		6.38884	6.12302	5.96232		4.63417	4.76095	5.34603		5.99159
																	4.56621	5.31031	4.96713		5.63816	8.14764	8.17687		7.76401	7.70142	7.8018		4.59169	4.86619	4.81703		4.87664	6.32937	5.53438		0.518852	0.0344198	0.191707		6.49697	5.73091	5.81431		4.88944	5.30245	5.50445		5.47806
																	4.87777	3.74554	4.89555		5.38492	7.96514	8.11319		7.99238	7.74086	7.78972		4.65916	5.94236	0		5.81086	6.63573	5.96647		0.0705173	0.202594	0		6.18721	6.24635	5.11529		5.23811	5.00426	5.37602		5.47397
																	4.82701	4.62283	4.79997		5.86595	7.84331	7.98065		7.98299	7.77893	7.84616		0	5.22133	3.94847		4.64525	6.09347	4.9537		0	0.134233	0.0987941		6.12558	5.87425	6.12431		5.24391	4.95241	5.13151		6.03783
																	6.39078	5.26061	4.33183		5.97658	7.75557	7.79056		7.6443	7.63798	7.77731		0	6.00263	5.61159		5.37019	6.2984	6.09141		0	0.506093	0.33127		6.38718	6.25869	6.01554		4.54149	5.45785	5.12162		6.10563
																	4.51241	4.3257	4.33258		6.38423	7.93337	8.30779		7.99191	7.7053	7.77086		0	5.55934	5.41534		6.08977	5.90724	5.91696		0	0.448844	0.315047		6.60449	5.56797	5.80585		5.32584	5.00681	5.22958		6.04047
																	4.5006	4.81288			5.49208	8.53467			8.01017	7.7012			4.48393	6.40756			4.75642	6.50867			0.533957	0.792298			6.48832	6.29235			4.29651	5.06847			5.5632
																	4.9198	4.15744			5.94908	8.13935			7.97078	7.6295			0	4.1252			5.76547	6.25554			0	0.00740671			6.2204	6.2959			5.45855	5.23987			5.89211
																	5.30326				6.36235				7.96424				0				5.56768				0				6.1694				4.76319				5.86965
																	4.29474				5.63784				7.9313				4.39897				5.08428				0.206384				6.4997				4.81872				5.91129
																	4.89749				6.0481				8.00363				0				5.42841				0				6.38078				5.04778				6.04831
																	4.35306				8.05865				7.718				0				6.45106				0				6.32382				4.8937				5.95886
																	3.95177				5.80146				8.06366				5.18096				6.21493				0.092475				6.5604				5.36137				5.9739
																	6.60692				6.15035				7.97678				0				0								6.02936				5.2619				5.53073
																	4.39672				6.4875				8.061				3.9286				5.17916				0.0561542				6.42862				4.63711				5.70697
																	4.50205				6.00222				7.99187				4.64581				5.47481				0.148249				6.49673				5.31056				5.68082
																	4.93812				7.52518				7.84908				5.55542				4.69663				7.22427				6.52091				5.39243				6.1126
																	4.52643				5.91365				7.828				4.24274				5.32063				0.0835774				6.40692				5.01806				6.008
																	5.23512				6.83137				7.86806				0				4.99991				0				5.93724				4.75782				6.02041
																	6.46487				6.24698				7.96509				4.58164				4.52865				1.12978				6.23591				3.91548				5.70347
																	4.64752				6.87034				7.91016				6.01439				5.25874				5.69705				6.13899				5.03425				6.15686
																	6.21596				6.74301				7.85438				0				4.74734				0				6.39577				5.26977				5.52389
																	5.04763				6.0841				7.91284				0				4.01358				0				6.07764				5.2682				5.85983
																	4.55241				5.84936				7.78565				0				4.63335				0				6.73978				5.29278				6.05493
																	4.06286				5.52243				7.99804				4.6214				4.59861				1.05388				6.40492				5.3952				5.76627
																	3.89006				5.5692				8.12387				5.19031				4.1531				10.8951				6.47847				4.95822				5.58135
																	3.89781				5.82952				7.95012				5.30912				4.66022				4.45565				6.44195				5.04381				5.69431
																	4.67996				5.8771				7.8364				0				4.72279				0				6.43876				5.37885				6.0401
																	4.11869				5.78236				8.01714				0				4.58407				0				6.3223				5.00829				5.75217
																	6.61433				5.43334				7.98286				5.29218				4.58723				5.06944				6.28984				4.99644				5.46155
																	4.34553				5.75992				7.86855				5.00531				4.50838				3.14006				6.44288				4.86425				5.71307
																	4.55048				5.60136				7.64031				0				4.67947				0				6.33476				5.15423				6.97513
[truncated: 2 more columns]

## Sheet: Figure 5
Figure 5a					Figure 5b					Figure 5c					Figure 5d					Figure 5e					Figure 5f					Figure 5g ATP2A2				Figure 5h ATP2A1				Figure 5i ARID5B
GNAS WT GH change by octreotide test	GNAS WT SSTR2	GNAS MT GH change by octreotide test	GNAS MT SSTR2		GNAS WT GH change by octreotide test	GNAS WT SSTR5	GNAS MT GH change by octreotide test	GNAS MT SSTR5		GNAS WT GH change by octreotide test	GNAS WT SSTR2/5 ratio	GNAS MT GH change by octreotide test	GNAS MT SSTR2/5 ratio		GNAS WT GH change by octreotide test	GNAS WT ATP2A2	GNAS MT GH change by octreotide test	GNAS MT ATP2A2		GNAS WT GH change by octreotide test	GNAS WT ATP2A1	GNAS MT GH change by octreotide test	GNAS MT ATP2A1		GNAS WT GH change by octreotide test	GNAS WT ARID5B	GNAS MT GH change by octreotide test	GNAS MT ARID5B		NFPA	GNAS-WT	GNAS-MT		NFPA	GNAS-WT	GNAS-MT		NFPA	GNAS-WT	GNAS-MT
-92.99	5.58	-97.01	6.2		-92.99	6.69	-97.01	5.74		-92.99	-1.11	-97.01	0.46		-92.99	8.13	-97.01	8.19		-92.99	7.07	-97.01	7.2		-92.99	5.96	-97.01	476173		8.52643	8.12815	8.19432		7.51725	7.07277	7.20285		5.56294	5.96378	5.67777
-25.63	4.16	-74.92	5.35		-25.63	6.35	-74.92	5.69		-25.63	-2.19	-74.92	-0.34		-25.63	8.42	-74.92	8.4		-25.63	7.31	-74.92	7.28		-25.63	6.04	-74.92	630418		8.45782	8.40622	8.39844		7.38845	7.3374	7.28437		5.65808	6.37956	5.79963
-48	4.25	-98.61	5.64		-48	6.43	-98.61	6.52		-48	-2.18	-98.61	-0.88		-48	8.41	-98.61	8.07		-48	7.34	-98.61	6.99		-48	6.38	-98.61	326553		8.90675	8.17762	8.06822		7.7694	7.16232	6.99045		4.95524	5.71365	5.51396
-98.23	5.54	-94.02	5.7		-98.23	6.65	-94.02	6.12		-98.23	-1.11	-94.02	-0.42		-98.23	8.18	-94.02	8.19		-98.23	7.16	-94.02	7.19		-98.23	5.71	-94.02	837620		9.12987	8.62742	8.1942		8.03489	7.56251	7.19082		5.01224	6.516	5.92305
-8.43	5.4	-94.97	5.51		-8.43	6.75	-94.97	5.83		-8.43	-1.35	-94.97	-0.32		-8.43	8.63	-94.97	8.16		-8.43	7.56	-94.97	7.07		-8.43	6.52	-94.97	189513		8.38141	8.30561	8.15989		7.26748	7.15439	7.06971		5.49979	6.33468	5.27764
-88.37	5.13	-96.2	5.64		-88.37	6.8	-96.2	6.51		-88.37	-1.66	-96.2	-0.87		-88.37	8.31	-96.2	8.18		-88.37	7.15	-96.2	7.11		-88.37	6.33	-96.2	96751		8.66607	8.3128	8.18417		7.64248	7.21134	7.10773		5.22247	5.95193	4.98566
-73.68	5.52	0	5.77		-73.68	6.78	0	5.35		-73.68	-1.26	0	0.42		-73.68	8.24	0	8.17		-73.68	7.27	0	7.08		-73.68	6.36	0	280334		8.58234	8.35217	8.16729		7.53307	7.30656	7.0818		5.76139	5.95549	5.44768
-47.09	4.73	-98.28	0		-47.09	6.42	-98.28	6.16		-47.09	-1.7	-98.28	0		-47.09	8.31	-98.28	8.19		-47.09	7.21	-98.28	7.25		-47.09	5.95	-98.28	421762		8.77634	8.21212	8.19194		7.63157	7.31893	7.24992		5.21415	6.16247	5.62507
-76.81	0	-97.86	5.97		-76.81	6.7	-97.86	5.47		-76.81	0	-97.86	0.5		-76.81	8.35	-97.86	8.06		-76.81	7.31	-97.86	7.04		-76.81	5.96	-97.86	208687		7.93558	8.13909	8.05827		6.84618	7.21492	7.04281		5.87615	5.1072	5.3195
-82.06	5.6	-53.19	5.97		-82.06	6.81	-53.19	6.48		-82.06	-1.21	-53.19	-0.51		-82.06	8.42	-53.19	8.11		-82.06	7.42	-53.19	7.15		-82.06	5.63	-53.19	927527		8.87096	8.31043	8.11253		7.72605	7.28131	7.14625		5.49913	5.65869	5.96733
-87.91	4.53	-82.98	5.37		-87.91	5.63	-82.98	6.38		-87.91	-1.1	-82.98	-1.02		-87.91	8.21	-82.98	8.34		-87.91	7.32	-82.98	7.2		-87.91	6.16	-82.98	769190		8.59173	8.28228	8.33947		7.49953	7.30924	7.20178		5.49792	5.89519	5.88603
-85.45	4.85	-82.33	0		-85.45	5.96	-82.33	6.34		-85.45	-1.12	-82.33	0		-85.45	8.14	-82.33	8.09		-85.45	7.21	-82.33	7.07		-85.45	5.11	-82.33	540952		8.84014	8.39769	8.0874		7.70419	7.47233	7.07191		5.36698	5.61341	5.73316
-97.41	5.55	-98.63	0		-97.41	6.59	-98.63	6.22		-97.41	-1.04	-98.63	0		-97.41	8.31	-98.63	7.97		-97.41	7.28	-98.63	6.97		-97.41	5.66	-98.63	371487		8.8195	8.55741	7.97227		7.66917	7.38813	6.96967		5.29365	6.41581	5.56994
-68.18	0	-59.8	4.62		-68.18	6.67	-59.8	5.76		-68.18	0	-59.8	-1.14		-68.18	8.37	-59.8	8.24		-68.18	7.41	-59.8	7.22		-68.18	6.15	-59.8	208159		8.6183	8.3246	8.24144		7.51462	7.31914	7.22138		5.70922	5.74779	5.3184
-89.72	0	-93.91	4.82		-89.72	6.06	-93.91	5.53		-89.72	0	-93.91	-0.72		-89.72	8.28	-93.91	8.08		-89.72	7.31	-93.91	7.03		-89.72	5.9	-93.91	431535		8.99316	8.33579	8.07553		7.92645	7.29302	7.03182		5.60996	5.89625	5.63502
-81.24	5.96	-92.82	0		-81.24	6.57	-92.82	5.97		-81.24	-0.61	-92.82	0		-81.24	8.4	-92.82	7.44		-81.24	7.47	-92.82	6.64		-81.24	5.61	-92.82	273961		8.71	8.28031	7.43647		7.66601	7.26833	6.63836		5.28469	5.98933	5.43769
0	5.72	-94.5	3.95		0	6.27	-94.5	4.95		0	-0.55	-94.5	-1.01		0	8.56	-94.5	8.33		0	7.39	-94.5	7.32		0	6.42	-94.5	654388		8.40761	8.43792	8.32992		7.38772	7.35343	7.31983		4.94188	5.86354	5.81584
-76.9	6.55	-50.69	5.61		-76.9	5.83	-50.69	6.09		-76.9	0.72	-50.69	-0.48		-76.9	8.32	-50.69	8.08		-76.9	7.32	-50.69	7.1		-76.9	5.75	-50.69	769037		7.83554	8.12986	8.07604		6.79888	7.07827	7.10159		5.49262	5.75841	5.88595
-94.36	4.87	-95.03	5.42		-94.36	6.33	-95.03	5.92		-94.36	-1.46	-95.03	-0.5		-94.36	8.34	-95.03	8.15		-94.36	7.29	-95.03	7		-94.36	5.9	-95.03	1173367		8.14878	8.20505	8.14591		7.19765	7.21965	7.00143		5.13841	5.75007	6.06943
-70	5.94	-16	4.65		-70	6.64	-16	5.82		-70	-0.69	-16	-1.17		-70	8.28	-16	8.26		-70	7.27	-16	7.25		-70	5.99	-16	470489		8.64905	8.31975			7.61582	7.34194			5.40759	6.29374
-31.31	5.22	-70.76	5.66		-31.31	6.09	-70.76	6.02		-31.31	-0.87	-70.76	-0.35		-31.31	8.44	-70.76	8.23		-31.31	7.35	-70.76	7.06		-31.31	5.86	-70.76	772812		8.31547	8.29197			7.25565	7.23028			4.89111	6.29871
-58.78	6.03	-93.71	5.28		-58.78	6.45	-93.71	5.53		-58.78	-0.41	-93.71	-0.25		-58.78	8.22	-93.71	8.17		-58.78	7.16	-93.71	7.16		-58.78	6.28	-93.71	355649		8.5582				7.52087				5.90299
-92.25	6	-91.53	5.54		-92.25	6.3	-91.53	6.15		-92.25	-0.3	-91.53	-0.6		-92.25	8.13	-91.53	8.45		-92.25	7.08	-91.53	7.46		-92.25	5.76	-91.53	446753		8.94776				7.8717				5.18252
-97.04	5.56	-89.82	5.32		-97.04	5.91	-89.82	6.25		-97.04	-0.35	-89.82	-0.93		-97.04	8.21	-89.82	8.29		-97.04	7.22	-89.82	7.33		-97.04	5.75	-89.82	495003		8.57712				7.5556				5.5571
-83.99	6.41	-69.03	5.09		-83.99	6.51	-69.03	5.67		-83.99	-0.1	-69.03	-0.59		-83.99	8.32	-69.03	8.29		-83.99	7.34	-69.03	7.27		-83.99	6.29	-69.03	497695		8.38203				7.30809				6.11053
-86.84	4.13	-91.71	0		-86.84	6.26	-91.71	6.5		-86.84	-2.13	-91.71	0		-86.84	8.29	-91.71	7.98		-86.84	7.23	-91.71	6.99		-86.84	6.3	-91.71	600371		8.847				7.82226				5.52033
-96.02	4.73				-96.02	6.7				-96.02	-1.97				-96.02	8.32				-96.02	7.23				-96.02	6.08				8.61951				7.5822				5.51725
-86.14	5.74				-86.14	6.48				-86.14	-0.75				-86.14	8.35				-86.14	7.35				-86.14	5.37				8.81524				7.74231				5.27774
-46.93	5.9				-46.93	6.73				-46.93	-0.83				-46.93	8.09				-46.93	6.91				-46.93	5.83				8.80705				7.809				5.27198
-92.24	4.35				-92.24	6.3				-92.24	-1.95				-92.24	8.43				-92.24	7.47				-92.24	6.14				8.48491				7.50357				5.82759
-78.37	0				-78.37	5.56				-78.37	0				-78.37	8.14				-78.37	7.09				-78.37	5.73				8.7263				7.73701				5.55057
-93.49	0				-93.49	6.04				-93.49	0				-93.49	8.22				-93.49	7.2				-93.49	5.79				7.64873				6.68718				5.52642
-89.55	5.65				-89.55	6.55				-89.55	-0.9				-89.55	8.24				-89.55	7.07				-89.55	5.72				8.57019				7.3584				5.7191
-13.95	5.51				-13.95	6.25				-13.95	-0.74				-13.95	8.45				-13.95	7.39				-13.95	5.83				8.42781				7.29575				5.53994
																														7.63203				6.64533				5.24315
																														8.35497				7.24562				5.5111
																														8.88448				7.74555				5.38853
																														8.66529				7.5923				5.62269
																														8.75633				7.65506				5.62303
																														8.60772				7.49914				5.28542
																														8.68124				7.51378				5.02924
																														8.66847				7.57322				4.96168
																														8.63629				7.42003				5.01865
																														8.66092				7.5454				5.49829
																														8.66222				7.60883				5.35609

## Sheet: Figure 6
Figure 6a					Figure 6b					Figure 6c					Figure 6d					Figure 6e					Figure 6f					Figure 6g WWC3				Figure 6h SERINC1				Figure 6i ZFAND3
GNAS WT Tumor volume change by SSA	GNAS WT SSTR2	GNAS MT Tumor volume change by SSA	GNAS MT SSTR2		GNAS WT Tumor volume change by SSA	GNAS WT SSTR5	GNAS MT Tumor volume change by SSA	GNAS MT SSTR5		GNAS WT Tumor volume change by SSA	GNAS WT SSTR2/5 ratio	GNAS MT Tumor volume change by SSA	GNAS MT SSTR2/5 ratio		GNAS WT Tumor volume change by SSA	GNAS WT WWC3	GNAS MT Tumor volume change by SSA	GNAS MT WWC3		GNAS WT Tumor volume change by SSA	GNAS WT SERINC1	GNAS MT Tumor volume change by SSA	GNAS MT SERINC1		GNAS WT Tumor volume change by SSA	GNAS WT ZFAND3	GNAS MT Tumor volume change by SSA	GNAS MT ZFAND3		NFPA	GNAS-WT	GNAS-MT		NFPA	GNAS-WT	GNAS-MT		NFPA	GNAS-WT	GNAS-MT
-24.82	5.58	-28.67	5.64		-24.82	6.69	-28.67	6.52		-24.82	-1.11	-28.67	-0.88		-24.82	6.54	-28.67	6.15		-24.82	7.27	-28.67	7.23		-24.82	5.86	-28.67	5.69		6.1028	6.5397	6.25236		6.7535	7.26917	6.98119		5.89969	5.86087	5.81963
-5.32	4.25	-35.09	5.51		-5.32	6.43	-35.09	5.83		-5.32	-2.18	-35.09	-0.32		-5.32	6.66	-35.09	6.17		-5.32	7.12	-35.09	7.32		-5.32	5.71	-35.09	5.8		6.05103	6.66192	6.30278		6.61624	7.11665	7.03503		5.83159	5.71021	5.76447
-39.58	5.54	-39.88	5.77		-39.58	6.65	-39.88	5.35		-39.58	-1.11	-39.88	0.42		-39.58	6.34	-39.88	6.08		-39.58	7.06	-39.88	7.07		-39.58	5.57	-39.88	5.7		6.18669	6.34299	6.15319		6.70252	7.06277	7.23466		5.94777	5.56659	5.69232
-35.92	5.13	-42.25	0		-35.92	6.8	-42.25	6.16		-35.92	-1.66	-42.25	0		-35.92	6.24	-42.25	6.34		-35.92	7.34	-42.25	7.14		-35.92	5.55	-42.25	5.18		6.28139	6.58742	6.45469		6.57391	7.06862	7.11102		5.81456	5.6511	5.59091
11.46	5.52	-39.88	5.97		11.46	6.78	-39.88	5.47		11.46	-1.26	-39.88	0.5		11.46	6.35	-39.88	6.23		11.46	7.21	-39.88	7.32		11.46	5.76	-39.88	5.84		6.1421	6.23702	6.16957		6.99986	7.34001	7.32218		5.95128	5.54913	5.80255
-17.32	0	-8.17	5.97		-17.32	6.7	-8.17	6.48		-17.32	0	-8.17	-0.51		-17.32	6.06	-8.17	6.13		-17.32	7.13	-8.17	7.14		-17.32	5.74	-8.17	5.48		6.28188	6.24155	6.29109		6.73351	7.39581	7.34387		5.80922	5.64869	5.95925
10.21	5.6	-16.29	5.37		10.21	6.81	-16.29	6.38		10.21	-1.21	-16.29	-1.02		10.21	6.56	-16.29	6.49		10.21	7.69	-16.29	7.08		10.21	5.87	-16.29	5.84		6.1429	6.05909	6.07681		6.78877	7.12876	7.07102		5.82547	5.7387	5.69542
8.3	4.53	9.93	0		8.3	5.63	9.93	6.34		8.3	-1.1	9.93	0		8.3	6.73	9.93	6.27		8.3	7.28	9.93	7.46		8.3	5.92	9.93	5.76		6.1525	6.72979	6.33749		6.87912	7.27929	7.13868		5.84589	5.92005	5.17958
-54.83	0	13.95	0		-54.83	6.67	13.95	6.22		-54.83	0	13.95	0		-54.83	6.31	13.95	6.51		-54.83	7.03	13.95	7.33		-54.83	5.72	13.95	5.78		6.1614	6.32985	6.23142		6.68191	6.58141	7.32499		6.01731	5.35905	5.8384
-10.8	5.96	-38.52	4.82		-10.8	6.57	-38.52	5.53		-10.8	-0.61	-38.52	-0.72		-10.8	6.4	-38.52	6.14		-10.8	6.8	-38.52	7.18		-10.8	5.66	-38.52	5.62		6.40245	6.64154	6.13263		6.56793	6.81626	7.13862		5.81593	5.55077	5.47708
-24.41	6.55	-27.6	0		-24.41	5.83	-27.6	5.97		-24.41	0.72	-27.6	0		-24.41	6.4	-27.6	6.18		-24.41	7.04	-27.6	7.21		-24.41	5.57	-27.6	5.98		6.20011	6.41698	6.49113		6.71681	6.80221	7.0784		6.09803	5.26989	5.84393
-13.45	4.87	-29.8	3.95		-13.45	6.33	-29.8	4.95		-13.45	-1.46	-29.8	-1.01		-13.45	6.63	-29.8	6.46		-13.45	6.93	-29.8	6.91		-13.45	5.56	-29.8	5.84		6.5719	6.40357	6.26951		6.51686	6.7998	7.45705		5.6503	5.66326	5.765
-44.87	5.94	-43.2	5.42		-44.87	6.64	-43.2	5.92		-44.87	-0.69	-43.2	-0.5		-44.87	6.14	-43.2	6.02		-44.87	6.8	-43.2	7.37		-44.87	5.47	-43.2	5.86		6.56238	6.46831	6.51007		6.53402	7.16814	7.3292		5.90508	5.77243	5.77825
-25.63	5.22				-25.63	6.09				-25.63	-0.87				-25.63	6.34				-25.63	6.87				-25.63	5.55				6.32844	6.39906	6.00167		6.97625	7.04326	7.03688		5.84139	5.56745	5.97092
-31.53	6.03				-31.53	6.45				-31.53	-0.41				-31.53	6.4				-31.53	7.13				-31.53	5.63				6.0983	6.6326	6.13882		6.69327	6.93268	7.17967		5.97651	5.56186	5.62459
-18.21	6				-18.21	6.3				-18.21	-0.3				-18.21	6.15				-18.21	7.14				-18.21	5.46				6.12502	6.14084	6.18111		6.9506	6.80326	7.20873		6.0257	5.46945	5.9841
-53.23	6.41				-53.23	6.51				-53.23	-0.1				-53.23	6.27				-53.23	6.87				-53.23	5.46				6.27291	6.34029	6.46203		6.62521	6.86659	6.91445		5.74514	5.55458	5.84041
-26.55	4.13				-26.55	6.26				-26.55	-2.13				-26.55	6.14				-26.55	6.93				-26.55	5.59				6.23402	6.14788	6.25634		6.77513	7.13551	7.05005		5.95061	5.46311	5.90394
																														6.1517	6.52338	6.02225		7.07975	7.03717	7.37373		6.00246	5.48356	5.86447
																														6.13668	6.27255			6.79924	6.86803			6.02831	5.46498
																														6.28432	6.13599			6.69722	6.93471			6.0613	5.59305
																														6.18645				6.83255				5.91759
																														6.12978				6.69167				5.91936
																														6.25092				6.92591				5.84989
																														6.10112				6.92796				5.64749
																														6.08856				6.75961				6.04212
																														6.05358				6.70942				5.93657
																														6.22771				6.88065				5.81574
																														6.18105				6.92487				5.95288
																														5.88703				6.95038				5.81699
																														6.17034				6.74603				5.72355
																														6.11683				6.83692				6.01507
																														6.31321				7.04722				5.86382
																														6.48424				6.81995				5.64104
																														6.10556				6.85576				5.6721
																														6.2245				6.93816				5.55826
																														6.23744				6.84763				5.4634
																														6.01083				6.74271				5.92802
																														6.14146				6.73242				5.8193
																														6.15779				6.71457				6.05723
																														6.43101				6.60101				5.77526
																														6.14691				6.89113				5.95054
																														5.98149				6.74391				5.82912
																														6.20924				6.77014				5.85097
																														6.49155				6.51982				5.83815

## Sheet: figure 7
Figure 7f SIGMAR1				Figure 7g ATP2A2				Figure 7h ARID5B				Figure 7i WWC3				Figure 7j SERINC1
NFPA	GNAS-WT	GNAS-MT		NFPA	GNAS-WT	GNAS-MT		NFPA	GNAS-WT	GNAS-MT		NFPA	GNAS-WT	GNAS-MT		NFPA	GNAS-WT	GNAS-MT
284.549	117.74	116.933		233.854	185.046	86.9685		253.447	165.568	173.287		246.134	99.5885	130.638		173.781	31.4225	195.55
281.427	209.668	207.93		263.288	144.332	61.2628		200.804	183.131	169.786		266.559	228.651	202.708		252.04	132.407	221.967
262.55	233.205	136.883		224.97	133.545	46.597		181.432	261.316	167.354		199.69	78.7824	100.698		28.7235	187.052	203.41
282.767	213.184	66.4939		158.132	75.3379	31.2096		204.682	257.168	115.966		104.932	179.158	85.9342		85.0219	111.634	62.3728
233.74	233.757	25.5915		204.237	53.6701	0		155.762	153.866	13.5614		94.6064	163.166	53.1157		34.6074	68.7648	33.8656
238.974	275.914	225.286		221.838	19.788	95.636		146.782	263.104	280.732		118.648	222.183	290.699		78.0886	81.6413	265.351
222.661	190.267	191.833		205.752	79.5641	203.678		168.632	275.858	224.344		58.7441	217.604	203.998		43.3244	84.155	148.252
287.067	260.286	210.487		175.448	85.9265	204.264		137.402	270.464	219.415		219.241	236.664	259.565		198.9	244.522	260.098
	57.2632	199.815			7.88224	139.767			156.15	242.372			9.02312	264.218			24.1843	226.103
	242.261	57.5046			162.779	4.79651			249.383	122.627			278.835	122.363			262.436	97.9286
	266.923	246.501			101.433	75.5358			235.87	172.517			225.41	252.239			216.635	250.651
		172.226				42.9701				185.124				146.827				137.641
